# Supplementary material for: Development and Application of Intragenic Markers for 14 Nitrogen-Use Efficiency Genes in Rice (Oryza sativa L.)
Source: Front Plant Sci. 2022 May 9;13:891860. doi: 10.3389/fpls.2022.891860 (PMC9125075; doi:10.3389/fpls.2022.891860)
Supplement: Supplementary file 1 [file Table_1.XLSX]

## Sheet: Table 1 Primers
Supplementary Table 1 Primers used to sequence the genomic sequence of 4 NUE genes
Gene	Primer name	Primer sequence	PCR amplification	Sanger sequencing
DEP1	DEP1 1F	AACAGACGGCTCCATCCT	*1	*
	DEP1 1R	GTACCACAGTACCACTCCTT		*
	DEP1 2F	CCATAGCCATATCGCCATAT		*
	DEP1 2R	TACACTTCACAGCATCCTAC		*
	DEP1 3F	TACTTGCTTCGTCTTCCTT		*
	DEP1 3R	GCATCCAGAACGAGAAAC	*1	*
	DEP1 4F	AGGAGGAAATTCATGGGTTT	*2	*
	DEP1 4R	CTGACAAGTAATGTAAGAGGAC		*
	DEP1 5F	GGACACATGACTGTAGTGAA		*
	DEP1 52F	TGTACTACTGCCAAACTGA		*
	DEP1 6F	CGGTTGTGGCTGTCCAAGCT		*
	DEP1 6R	GAATGAAGCCGTAGTCAGTG	*2	*
NGR2	NGR2 1F	ACTGATCTTGTGGTACTGTAG	*1	*
	NGR2 1R	AAGGCGATGAGAGGATGA		*
	NGR2 2F	TTGCATGTCTTCGATCTCTA		*
	NGR2 2R	CCACCAGGTACTTGTATATGA	*1	*
	NGR2 3F	CGAAGCAAAGCACCATTAC	*2	*
	NGR2 3R	GCAGAACCGACAACAGAT		*
	NGR2 4F	GTAACACGGTTGCTACGA		*
	NGR2 4R	ATAATGAGGCTAGGTACTAAGG	*2	*
	NGR2 5F	CCTCCACAGAATCCAGTTG	*3	*
	NGR2 5R	CATCATCCACGCAGCATT		*
	NGR2 6F	TCTTTGGGAACGACTATGC		*
	NGR2 6R	TTCATGCGGCTCAATCAA	*3	*
NGR5	NGR5 0F	GAGCGTTAACCATGCATG	*1	*
	NGR5 02F	CTATCTCCGGATGACATG		*
	NGR5 025R	GGAGATGTGACCCTTATGAC		*
	NGR5 03F	CTTCAGCCCACTTTATCTC		*
	NGR5 035F	CATCCGCCGTGTCCCTTTC		*
	NGR5 0R	CTCCTTGGCCGTGCACAC	*1	*
	NGR5 1F	CTCGCCACCGACTCCGATCG	*2	*
	NGR5 1R	GCAGCCTCTTCATCATCATA	*2	*
	NGR5 2F	CGTTGGAAGCTAGGTGAA	*3	*
	NGR5 2R	TGGACATGAGACTTGTTACT	*3	*
	NGR5 3F	TGTGTCTCTTCGGAGGTAT	*4	*
	NGR5 3R	GTGTCCAGCAGTGTAGTG	*4	*
	NGR5 4F	GTGTCCTGAGGACCACTAG	*5	*
	NGR5 4R	GCCTACAGTCTCTACTTACC	*5	*
	NGR5 5F	CGTGAATGGGTTGCTTGT	*6	*
	NGR5 5R	GGTTGTACTTCTCTTACCTTCT	*6	*
NAC42	NAC42 1F	AAGACAAGCTGCGAAGGA	*1	*
	NAC42 1R	GGCACCACAGACATAGTTG		*
	NAC42 2F	ACTATCTCGGTTCATCTAAGG		*
	NAC42 2R	GGCTCCATTTGTCAGTGA	*1	*
	NAC42 3F	CTATCTGCGTTGCGTTGA	*2	*
	NAC42 3R	CGATGCTGAATCTGAACTTG		*
	NAC42 4F	ACAAGCTGTTCCACAAGAG		*
	NAC42 4R	TCACCATCCTGCCTATCAT	*2	*
	NAC42 5F	TTGCTTGGACCTTACTCAG	*3	*
	NAC42 5R	TGCTAACACCACATAATCCT		*
	NAC42 6F	GCAAGAGAAGAAGTTAGCAG		*
	NAC42 6R	AGCCGTACATCTGTCTACT	*3	*
