# Supplementary material for: Development and Application of Intragenic Markers for 14 Nitrogen-Use Efficiency Genes in Rice (Oryza sativa L.)
Source: Front Plant Sci. 2022 May 9;13:891860. doi: 10.3389/fpls.2022.891860 (PMC9125075; doi:10.3389/fpls.2022.891860)
Supplement: Supplementary file 2 [file Data_Sheet_1.xlsx]

## Sheet: Table 2 OsNPF6.1
Supplementary Table 2 Haplotype analysis of OsNPF6.1 in the 36 rice accessions with reference genome
Accessions	Position	-1997	-1988	-1985	-1962	-1943	-1935	-1927	-1921	-1905	-1902	-1893	-1858	-1853	-1846	-1837	-1832	-1826	-1812	-1810	-1797	-1796	-1793	-1788	-1705	-1666	-1580	-1549	-1532	-1524	-1502	-1488	-1484	-1477	-1474	-1473	-1470	-1467	-1452	-1444	-1403	-1401	-1399	-1394	-1387	-1373	-1349	-1337	-1333
		5'UTR	5'UTR	5'UTR	5'UTR	5'UTR	5'UTR	5'UTR	5'UTR	5'UTR	5'UTR	5'UTR	5'UTR	5'UTR	5'UTR	5'UTR	5'UTR	5'UTR	5'UTR	5'UTR	5'UTR	5'UTR	5'UTR	5'UTR	5'UTR	5'UTR	5'UTR	5'UTR	5'UTR	5'UTR	5'UTR	5'UTR	5'UTR	5'UTR	5'UTR	5'UTR	5'UTR	5'UTR	5'UTR	5'UTR	5'UTR	5'UTR	5'UTR	5'UTR	5'UTR	5'UTR	5'UTR	5'UTR	5'UTR
	a.a. sub
NIP	HapA	C	C	C	TTTTTT	G	C	A	C	C	T*4	C	C	A	C	C	AA	A	G	C	A	A	G	C	C	A	T	T*9	T	A	G	C	G	C	T	G	GTG	T	G	C	G	G	A	G	G	C	GT	A*4	T*9
DHX2	HapA	C	C	C	TTTTTT	G	C	A	C	C	T*4	C	C	A	C	C	AA	A	G	C	A	A	G	C	C	A	T	T*9	T	A	G	C	G	C	T	G	GTG	T	G	C	G	G	A	G	G	C	GT	A*4	T*9
J4115	HapA	C	C	C	TTTTTT	G	C	A	C	C	T*4	C	C	A	C	C	AA	A	G	C	A	A	G	C	C	A	T	T*9	T	A	G	C	G	C	T	G	GTG	T	G	C	G	G	A	G	G	C	GT	A*4	T*9
Lemont	HapA	C	C	C	TTTTTT	G	C	A	C	C	T*4	C	C	A	C	C	AA	A	G	C	A	A	G	C	C	A	T	T*9	T	A	G	C	G	C	T	G	GTG	T	G	C	G	G	A	G	G	C	GT	A*4	T*9
LJ	HapA	C	C	C	TTTTTT	G	C	A	C	C	T*4	C	C	A	C	C	AA	A	G	C	A	A	G	C	C	A	T	T*9	T	A	G	C	G	C	T	G	GTG	T	G	C	G	G	A	G	G	C	GT	A*4	T*9
Basmati 1	HapA	C	C	C	TTTTTT	G	C	A	C	C	T*4	C	C	A	C	C	AA	A	G	C	A	A	G	C	C	A	T	T*9	T	A	G	C	G	C	T	G	GTG	T	G	C	G	G	A	G	G	C	GT	A*4	T*9
Y58S	HapA	C	C	C	TTTTTT	G	C	A	C	C	T*4	C	C	A	C	C	AA	A	G	C	A	A	G	C	C	A	T	T*9	T	A	G	C	G	C	T	G	GTG	T	G	C	G	G	A	G	G	C	GT	A*4	T*9
ZH11	HapA	C	C	C	TTTTTT	G	C	A	C	C	T*4	C	C	A	C	C	AA	A	G	C	A	A	G	C	C	A	T	T*9	T	A	G	C	G	C	T	G	GTG	T	G	C	G	G	A	G	G	C	GT	A*4	T*9
Kosh	HapA	C	C	C	TTTTTT	G	C	A	C	C	T*4	C	C	A	C	C	AA	A	G	C	A	A	G	C	C	A	T	T*9	T	A	G	C	G	C	T	G	GTG	T	G	C	G	G	A	G	G	C	GT	A*4	T*9
KY131	HapA	C	C	C	TTTTTT	G	C	A	C	C	T*4	C	C	A	C	C	AA	A	G	C	A	A	G	C	C	A	T	T*9	T	A	G	C	G	C	T	G	GTG	T	G	C	G	G	A	G	G	C	GT	A*4	T*9
9311	HapA	C	C	C	TTTTTT	G	C	A	C	C	T*4	C	C	A	C	C	AA	A	G	C	A	A	G	C	C	A	T	T*9	T	A	G	C	G	C	T	G	GTG	T	G	C	G	G	A	G	G	C	GT	A*4	T*9
G8	HapA	C	C	C	TTTTTT	G	C	A	C	C	T*4	C	C	A	C	C	AA	A	G	C	A	A	G	C	C	A	T	T*9	T	A	G	C	G	C	T	G	GTG	T	G	C	G	G	A	G	G	C	GT	A*4	T*9
IR64	HapA	C	C	C	TTTTTT	G	C	A	C	C	T*4	C	C	A	C	C	AA	A	G	C	A	A	G	C	C	A	T	T*9	T	A	G	C	G	C	T	G	GTG	T	G	C	G	G	A	G	G	C	GT	A*4	T*9
R527	HapA	C	C	C	TTTTTT	G	C	A	C	C	T*4	C	C	A	C	C	AA	A	G	C	A	A	G	C	C	A	T	T*9	T	A	G	C	G	C	T	G	GTG	T	G	C	G	G	A	G	G	C	GT	A*4	T*9
S548	HapA	C	C	C	TTTTTT	G	C	A	C	C	T*4	C	C	A	C	C	AA	A	G	C	A	A	G	C	C	A	T	T*9	T	A	G	C	G	C	T	G	GTG	T	G	C	G	G	A	G	G	C	GT	A*4	T*9
TM	HapA	C	C	C	TTTTTT	G	C	A	C	C	T*4	C	C	A	C	C	AA	A	G	C	A	A	G	C	C	A	T	T*9	T	A	G	C	G	C	T	G	GTG	T	G	C	G	G	A	G	G	C	GT	A*4	T*9
WSSM	HapA	C	C	C	TTTTTT	G	C	A	C	C	T*4	C	C	A	C	C	AA	A	G	C	A	A	G	C	C	A	T	T*9	T	A	G	C	G	C	T	G	GTG	T	G	C	G	G	A	G	G	C	GT	A*4	T*9
HZ	HapA	C	C	C	TTTTTT	G	C	A	C	C	T*4	C	C	A	C	C	AA	A	G	C	A	A	G	C	C	A	T	T*9	T	A	G	C	G	C	T	G	GTG	T	G	C	G	G	A	G	G	C	GT	A*4	T*9
MH63	HapA	C	C	C	TTTTTT	G	C	A	C	C	T*4	C	C	A	C	C	AA	A	G	C	A	A	G	C	C	A	T	T*8	T	A	G	C	G	C	T	G	GTG	T	G	C	G	G	A	G	G	C	GT	A*4	T*9
FH838	HapA	C	C	C	TTTTTT	G	C	A	C	C	T*4	C	C	A	C	C	AA	A	G	C	A	A	G	C	C	A	T	T*9	T	A	G	C	G	C	T	G	GTG	T	G	C	G	G	A	G	G	C	GT	A*4	T*9
G630	HapA	C	C	C	TTTTTT	G	C	A	C	C	T*4	C	C	A	C	C	AA	A	G	C	A	A	G	C	C	A	T	T*9	T	A	G	C	G	C	T	G	GTG	T	G	C	G	G	A	G	G	C	GT	A*4	T*9
TUMBA	HapA	C	C	C	TTTTTT	G	C	A	C	C	T*4	C	C	A	C	C	AA	A	G	C	A	A	G	C	C	A	T	T*9	T	A	G	C	G	C	T	G	GTG	T	G	C	G	G	A	G	G	C	GT	A*4	T*9
Y3551	HapA	C	C	C	TTTTTT	G	C	A	C	C	T*4	C	C	A	C	C	AA	A	G	C	A	A	G	C	C	A	T	T*9	T	A	G	C	G	C	T	G	GTG	T	G	C	G	G	A	G	G	C	GT	A*4	T*9
02428	HapA	C	C	C	TTTTTT	G	C	A	C	C	T*4	C	C	A	C	C	AA	A	G	C	A	A	G	C	C	A	T	T*9	T	A	G	C	G	C	T	G	GTG	T	G	C	G	G	A	G	G	C	GT	A*4	T*9
NamRoo	HapA	C	C	C	TTTTTT	G	C	A	C	C	T*4	C	C	A	C	C	AA	A	G	C	A	A	G	C	C	A	T	T*9	T	A	G	C	G	C	T	G	GTG	T	G	C	G	G	A	G	G	C	GT	A*4	T*9
TFB	HapB	C	C	-26	ATTTTA	G	T	A	T	-	T*5	C	C	G	C	T	GT	A	A	T	A	G	G	T	C	A	T	T*8	C	G	G	T	G	C	C	G	GTG	C	A	C	G	A	A	A	G	T	AG	A*3	T*11
II32	HapB	C	C	-26	ATTTTA	G	T	A	T	-	T*5	C	C	G	C	T	GT	A	A	T	A	G	G	T	C	A	T	T*8	C	G	G	T	G	C	C	G	GTG	C	A	C	G	A	A	A	G	T	AG	A*3	T*11
G46	HapB	C	C	-26	ATTTTA	G	T	A	T	-	T*5	C	C	G	C	T	GT	A	A	T	A	G	G	T	C	A	T	T*8	C	G	G	T	G	C	C	G	GTG	C	A	C	G	A	A	A	G	T	AG	A*3	T*11
D62	HapB	C	C	-26	ATTTTA	G	T	A	T	-	T*5	C	C	G	C	T	GT	A	A	T	A	G	G	T	C	A	T	T*8	C	G	G	T	G	C	C	G	GTG	C	A	C	G	A	A	A	G	T	AG	A*3	T*11
CN1	HapB	C	C	-26	ATTTTA	G	T	A	T	-	T*6	C	C	G	C	T	GT	A	A	T	A	G	G	T	C	A	T	T*8	C	G	G	T	G	C	C	G	GTG	C	A	C	G	A	A	A	G	T	AG	A*3	T*11
ZS97	HapB	C	C	-26	ATTTTA	G	T	A	T	-	T*5	C	C	G	C	T	GT	A	A	T	A	G	G	T	C	A	T	T*8	C	G	G	T	G	C	C	G	GTG	C	A	C	G	A	A	A	G	T	AG	A*3	T*11
YX1	HapB	C	C	-26	ATTTTA	G	T	A	T	-	T*5	C	C	G	C	T	GT	A	A	T	A	G	G	T	C	A	T	T*8	C	G	G	T	G	C	C	G	GTG	C	A	C	G	A	A	A	G	T	AG	A*3	T*11
FS32	HapC	C	T	-26	ATTTAA	G	C	A	T	-	T*4	T	C	G	-	T	GT	A	G	T	-11	G	G	T	C	A	T	T*9	T	G	G	T	G	T	T	A	GTG	C	A	C	G	A	A	G	G	T	AG	A*3	T*10
DG	HapC	C	T	-26	ATTTAA	G	C	A	T	-	T*4	T	C	G	-	T	GT	A	G	T	-11	G	G	T	C	A	T	T*9	T	G	G	T	G	T	T	A	GTG	C	A	C	G	A	A	G	G	T	AG	A*3	T*10
R498	HapC	C	T	-26	ATTTAA	G	C	A	T	-	T*4	T	C	G	-	T	GT	A	G	T	-11	G	G	T	C	A	T	T*9	T	G	G	T	G	T	T	A	GTG	C	A	C	G	A	A	G	G	T	AG	A*3	T*10
N22	HapD	T	C	A	TTTTTA	A	C	C	TT	C	T*4	T	T	A	T	T	GT	G	G	T	A	A	A	C	T	G	C	T*8	TT	A	A	C	A	C	T	G	ATA	T	A	T	A	G	T	G	A	C	GT	A*4	T*9
Kasalath	HapD	T	C	A	TTTTTA	A	C	C	TT	C	T*4	T	T	A	T	T	GT	G	G	T	A	A	A	C	T	G	C	T*8	TT	A	A	C	A	C	T	G	ATA	T	A	T	A	G	T	G	A	C	GT	A*4	T*9
	Note: Variations in the cells filled with red color were reported functional variations that create novel binding site of protein NAC42. Variations in the cells filled with grey, light green and dark green color were different variations relative to accession NIP. The red content in the 'position' row are positions of reported variations by Tang et al (2019).
[truncated: 108 more columns]

## Sheet: Table 3 DNR1
Supplementary Table 3 Haplotype analysis of DNR1 in the 36 rice accessions with reference genome
Accessions	Position	-1936	-1934	-1910	-1880	-1778	-1774	-1737	-1201	-1195	-1166	-865	-861	-855	-844	-842	-834	-828	-807	-800	-794	-786	-778	-768	-764	-762	-759	-722	-613	-549	-511	-426	-294	-286	-279	-191	+263	+285	+887	+1103	+1141	+1232	+1267	+1271	+1284	+1364	+1424	+1486	+1487
		5'UTR	5'UTR	5'UTR	5'UTR	5'UTR	5'UTR	5'UTR	5'UTR	5'UTR	5'UTR	5'UTR	5'UTR	5'UTR	5'UTR	5'UTR	5'UTR	5'UTR	5'UTR	5'UTR	5'UTR	5'UTR	5'UTR	5'UTR	5'UTR	5'UTR	5'UTR	5'UTR	5'UTR	5'UTR	5'UTR	5'UTR	5'UTR	5'UTR	5'UTR	5'UTR	In2	In2	In3	In3	In3	In3	In3	In3	In3	In3	In3	In3	In3
	a.a. sub
NIP	HapA	G	G	C	C	G	G	A	G	C	T*15	A	C	TTCT	A	T	C	T	G	G	A	A	A	A	G	G	G	A	T	A	G	C	CAGT	GT	CAT	G	GT*9	A	T	T	TA	G	C	T	T	A	A	G	T
ZH11	HapA	G	G	C	C	G	G	A	G	C	T*15	A	C	TTCT	A	T	C	T	G	G	A	A	A	A	G	G	G	T	T	A	G	C	CAGT	GT	CAT	G	GT*9	A	T	T	TA	G	C	T	T	A	A	G	T
DHX2	HapA	G	G	C	C	G	G	A	G	C	T*14	A	C	TTCT	A	T	C	T	G	G	A	A	A	A	G	G	G	A	T	A	G	C	CAGT	GT	CAT	G	GT*9	A	T	T	TA	G	C	T	T	A	A	G	T
Kosh	HapA	G	G	C	C	G	G	A	G	C	T*15	A	C	TTCT	A	T	C	T	G	G	A	A	A	A	G	G	G	A	T	A	G	C	CAGT	GT	CAT	G	GT*9	A	T	T	TA	G	C	T	T	A	A	G	T
KY131	HapA	G	G	C	C	G	G	A	G	C	T*15	A	C	TTCT	A	T	C	T	G	G	A	A	A	A	G	G	G	A	T	A	G	C	CAGT	GT	CAT	G	GT*9	A	T	T	TA	G	C	T	T	A	A	G	T
NamRoo	HapA	G	G	C	C	G	G	A	-42	C	T*15	A	C	TTCT	A	T	C	T	G	G	A	A	A	A	G	G	G	A	T	A	G	C	CAGT	GT	CAT	G	GT*9	A	T	T	TA	G	C	T	T	A	A	G	T
HZ	HapB	G	G	C	C	A	T	T	-520	T	T*13	C	T	TC	A	C	C	C	G	G	G	G	T	G	G	A	A	A	T	C	C	C	TCAG	TG	TCA	C	GT*10	T	G	C	CT	G	T	T	T	G	A	G	T
TFB	HapB	G	G	C	C	A	T	T	-520	T	T*13	C	T	TC	A	C	C	C	G	G	G	G	T	G	G	A	A	A	T	C	C	C	TCAG	TG	TCA	C	GT*10	T	G	C	CT	G	T	T	T	G	A	G	T
9311	HapB	G	G	C	C	A	T	T	-520	T	T*13	C	T	TC	A	C	C	C	G	G	G	G	T	G	G	A	A	A	T	C	C	C	TCAG	TG	TCA	C	GT*10	T	G	C	CT	G	T	T	T	G	A	G	T
MH63	HapB	G	G	C	C	A	T	T	-520	T	T*13	C	T	TC	A	C	C	C	G	G	G	G	T	G	G	A	A	A	T	C	C	C	TCAG	TG	TCA	C	GT*10	T	G	C	CT	G	T	T	T	G	A	G	T
ZS97	HapB	G	G	C	C	A	T	T	-520	T	T*14	C	T	TC	A	C	C	C	G	G	G	G	T	G	G	A	A	A	T	C	C	C	TCAG	TG	TCA	C	GT*10	T	G	C	CT	G	T	T	T	G	A	G	T
R498	HapB	G	G	C	C	A	T	T	-520	T	T*13	C	T	TC	A	C	C	C	G	G	G	G	T	G	G	A	A	A	T	C	C	C	TCAG	TG	TCA	C	GT*10	T	G	C	CT	G	T	T	T	G	A	G	T
CN1	HapB	G	G	C	C	A	T	T	-520	T	T*13	C	T	TC	A	C	C	C	G	G	G	G	T	G	G	A	A	A	T	C	C	C	TCAG	TG	TCA	C	GT*10	T	G	C	CT	G	T	T	T	G	A	G	T
D62	HapB	G	G	C	C	A	T	T	-520	T	T*14	C	T	TC	A	C	C	C	G	G	G	G	T	G	G	A	A	A	T	C	C	C	TCAG	TG	TCA	C	GT*10	T	G	C	CT	G	T	T	T	G	A	G	T
DG	HapB	G	G	C	C	A	T	T	-520	T	T*14	C	T	TC	A	C	C	C	G	G	G	G	T	G	G	A	A	A	T	C	C	C	TCAG	TG	TCA	C	GT*10	T	G	C	CT	G	T	T	T	G	A	G	T
FH838	HapB	G	G	C	C	A	T	T	-520	T	T*13	C	T	TC	A	C	C	C	G	G	G	G	T	G	G	A	A	A	T	C	C	C	TCAG	TG	TCA	C	GT*10	T	G	C	CT	G	T	T	T	G	A	G	T
FS32	HapB	G	G	C	C	A	T	T	-520	T	T*14	C	T	TC	A	C	C	C	G	G	G	G	T	G	G	A	A	A	T	C	C	C	TCAG	TG	TCA	C	GT*10	T	G	C	CT	G	T	T	T	G	A	G	T
G46	HapB	G	G	C	C	A	T	T	-520	T	T*13	C	T	TC	A	C	C	C	G	G	G	G	T	G	G	A	A	A	T	C	C	C	TCAG	TG	TCA	C	GT*9	T	G	C	CT	G	T	T	T	G	A	G	T
G630	HapB	G	G	C	C	A	T	T	-520	T	T*13	C	T	TC	A	C	C	C	G	G	G	G	T	G	G	A	A	A	T	C	C	C	TCAG	TG	TCA	C	GT*10	T	G	C	CT	G	T	T	T	G	A	G	T
G8	HapB	G	G	C	C	A	T	T	-520	T	T*13	C	T	TC	A	C	C	C	G	G	G	G	T	G	G	A	A	A	T	C	C	C	TCAG	TG	TCA	C	GT*10	T	G	C	CT	G	T	T	T	G	A	G	T
II32	HapB	G	G	C	C	A	T	T	-520	T	T*14	C	T	TC	A	C	C	C	G	G	G	G	T	G	G	A	A	A	T	C	C	C	TCAG	TG	TCA	C	GT*10	T	G	C	CT	G	T	T	T	G	A	G	T
IR64	HapB	G	G	C	C	A	T	T	-520	T	T*13	C	T	TC	A	C	C	C	G	G	G	G	T	G	G	A	A	A	T	C	C	C	TCAG	TG	TCA	C	GT*10	T	G	C	CT	G	T	T	T	G	A	G	T
J4115	HapB	G	G	C	C	A	T	T	-520	T	T*13	C	T	TC	A	C	C	C	G	G	G	G	T	G	G	A	A	A	T	C	C	C	TCAG	TG	TCA	C	GT*10	T	G	C	CT	G	T	C	T	G	A	G	T
R527	HapB	G	G	C	C	A	T	T	-520	T	T*13	C	T	TC	A	C	C	C	G	G	G	G	T	G	G	A	A	A	T	C	C	C	TCAG	TG	TCA	C	GT*10	T	G	C	CT	G	T	T	T	G	A	G	T
S548	HapB	G	G	C	C	A	T	T	-520	T	T*13	C	T	TC	A	C	C	C	G	G	G	G	T	G	G	A	A	A	T	C	C	C	TCAG	TG	TCA	C	GT*10	T	G	C	CT	G	T	T	T	G	A	G	T
TM	HapB	G	G	C	C	A	T	T	-520	T	T*13	C	T	TC	A	C	C	C	G	G	G	G	T	G	G	A	A	A	T	C	C	C	TCAG	TG	TCA	C	GT*9	T	G	C	CT	G	T	T	T	G	A	G	T
TUMBA	HapB	G	G	C	C	A	T	T	-520	T	T*13	C	T	TC	A	C	C	C	G	G	G	G	T	G	G	A	A	A	T	C	C	C	TCAG	TG	TCA	C	GT*10	T	G	C	CT	G	T	T	T	G	A	G	T
WSSM	HapB	G	G	C	C	A	T	T	-520	T	T*13	C	T	TC	A	C	C	C	G	G	G	G	T	G	G	A	A	A	T	C	C	C	TCAG	TG	TCA	C	GT*10	T	G	C	CT	G	T	T	T	G	A	G	T
Y3551	HapB	G	G	C	C	A	T	T	-520	T	T*13	C	T	TC	A	C	C	C	G	G	G	G	T	G	G	A	A	A	T	C	C	C	TCAG	TG	TCA	C	GT*10	T	G	C	CT	G	T	T	T	G	A	G	T
Y58S	HapB	G	G	C	C	A	T	T	-520	T	T*13	C	T	TC	A	C	C	C	G	G	G	G	T	G	G	A	A	A	T	C	C	C	TCAG	TG	TCA	C	GT*10	T	G	C	CT	G	T	T	T	G	A	G	T
YX1	HapB	G	G	C	C	A	T	T	-520	T	T*14	C	T	TC	A	C	C	C	G	G	G	G	T	G	G	A	A	A	T	C	C	C	TCAG	TG	TCA	C	GT*10	T	G	C	CT	G	T	T	T	G	A	G	T
Kasalath	HapC	G	G	T	A	G	T	T	-520	T	T*12	C	T	TC	G	C	C	C	G	G	G	G	T	G	G	A	A	A	C	C	C	C	TCAG	TG	TCA	C	GT*13	T	G	C	CT	G	T	T	C	G	A	G	T
Basmati 1	HapC	G	G	T	A	G	T	T	-520	T	T*13	C	T	TC	G	C	C	C	G	G	G	G	T	G	G	A	A	A	C	C	C	C	TCAG	TG	TCA	C	GT*13	T	G	C	CT	G	T	T	C	G	A	G	T
02428	HapD	G	A	T	C	G	T	A	-520	C	T*17	C	C	TTCT	A	C	C	T	A	A	A	A	T	A	G	G	G	A	T	A	G	C	CAGT	GT	CAT	G	GT*9	T	G	T	TT	G	C	T	T	G	-48	G	C
Lemont	HapD	G	A	T	C	G	T	A	-520	C	T*17	C	C	TTCT	A	C	C	T	A	A	A	A	T	A	G	G	G	A	T	A	G	C	CAGT	GT	CAT	G	GT*9	T	G	T	TT	G	C	T	T	G	-48	G	C
LJ	HapD	G	A	T	C	G	T	A	-520	C	T*17	C	C	TTCT	A	C	C	T	A	A	A	A	T	A	G	G	G	A	T	A	G	C	CAGT	GT	CAT	G	GT*9	T	G	T	TT	G	C	T	T	G	-48	G	C
N22	n.d.	A	G	C	A	G	T	T	-520	T	T*16	C	C	CC	G	C	T	C	A	G	G	G	T	G	A	A	A	A	T	C	C	-	CAGT	GT	CAT	C	GT*13	T	G	C	CT	A	T	T	T	G	A	A	T
	Note: Variations in the cells filled with grey and light green color were different variations relative to accession NIP. The red content in the 'Position' row are positions of reported variations by Zhang et al (2020).
[truncated: 48 more columns]

## Sheet: Table 4 MYB61
Supplementary Table 4 Haplotype analysis of DNR1 in the 36 rice accessions with reference genome
Accessions	Position	-1721	-1711	-1632	-1571	-1545	-446	-410	-323	-170	-90	+249	+977	+1224	+1352	+1506	+1538	+1659	+1678	+2296	+2346	+2418
		5'UTR	5'UTR	5'UTR	5'UTR	5'UTR	5'UTR	5'UTR	5'UTR	5'UTR	5'UTR	Ex2	Ex3	Ex3	Ex3	3'UTR	3'UTR	3'UTR	3'UTR	3'UTR	3'UTR	3'UTR
	a.a. sub													S->T	E->D
NIP	HapA	A*9	GA*3	TA	T	T	T	C	A	T	G	G	G	T	A	C	C	A	A	G	G	G
Kosh	HapA	A*9	GA*3	TA	T	T	T	C	A	T	G	G	G	T	A	C	C	A	A	G	G	G
02428	HapC	A*9	GA*3	TA	T	T	T	C	G	T	G	G	G	T	A	C	C	A	A	G	G	G
DHX2	HapC	A*9	GA*3	TA	T	T	T	C	G	T	G	G	G	T	A	C	C	A	A	G	G	G
KY131	HapC	A*9	GA*3	TA	T	T	T	C	G	T	G	G	G	T	A	C	C	A	A	G	G	G
LJ	HapC	A*9	GA*3	TA	T	T	T	C	G	T	G	G	G	T	A	C	C	A	A	G	G	G
NamRoo	HapC	A*9	GA*3	TA	T	T	T	C	G	T	G	G	G	T	A	C	C	A	A	G	G	A
ZH11	HapC	A*9	GA*3	TA	T	T	T	C	G	T	G	G	G	T	A	C	C	A	A	G	G	G
Lemont	HapC	A*9	GA*3	TA	T	T	T	T	G	T	G	G	G	T	A	C	C	A	A	G	G	G
FH838	HapB	A*15	GA*2	-	C	C	-975	C	G	C	G	A	A	A	A	C	G	G	A	G	+26	G
9311	HapB	A*14	GA*2	-	C	C	-975	C	G	C	G	A	A	A	A	C	G	G	A	G	+26	G
Basmati 1	HapB	A*15	GA*2	-	C	C	-975	C	G	C	G	A	A	A	A	C	G	G	A	G	+26	G
Kasalath	HapB	A*14	GA*2	-	C	C	-975	C	G	C	G	A	A	A	A	C	G	G	A	G	+26	G
WSSM	HapB	A*14	GA*2	-	C	C	-975	C	G	C	G	A	A	A	A	C	G	G	A	G	+26	G
IR64	HapB	A*14	GA*2	-	C	C	-975	C	G	C	G	A	A	A	A	C	G	G	A	G	+26	G
TUMBA	HapB	A*14	GA*2	-	C	C	-975	C	G	C	G	A	A	A	A	C	G	G	A	G	+26	G
CN1	HapB	A*15	GA*2	-	C	C	-975	C	G	C	G	A	A	A	A	C	G	G	A	G	+26	G
D62	HapB	A*15	GA*2	-	C	C	-975	C	G	C	G	A	A	A	A	C	G	G	A	G	+26	G
DG	HapB	A*15	GA*2	-	C	C	-975	C	G	C	G	A	A	A	A	C	G	G	A	G	+26	G
FS32	HapB	A*15	GA*2	-	C	C	-975	C	G	C	G	A	A	A	A	C	G	G	A	G	+26	G
G46	HapB	A*15	GA*2	-	C	C	-975	C	G	C	G	A	A	A	A	C	G	G	A	G	+26	G
G630	HapB	A*15	GA*2	-	C	C	-975	C	G	C	G	A	A	A	A	C	G	G	A	G	+26	G
G8	HapB	A*15	GA*2	-	C	C	-975	C	G	C	G	A	A	A	A	C	G	G	A	G	+26	G
HZ	HapB	A*15	GA*2	-	C	C	-975	C	G	C	G	A	A	A	A	C	G	G	A	G	+26	G
II32	HapB	A*15	GA*2	-	C	C	-975	C	G	C	G	A	A	A	A	C	G	G	A	G	+26	G
J4115	HapB	A*15	GA*2	-	C	C	-975	C	G	C	G	A	A	A	A	C	G	G	A	G	+26	G
MH63	HapB	A*15	GA*2	-	C	C	-975	C	G	C	G	A	A	A	A	C	G	G	A	G	+26	G
R498	HapB	A*15	GA*2	-	C	C	-975	C	G	C	G	A	A	A	A	C	G	G	A	G	+26	G
R527	HapB	A*15	GA*2	-	C	C	-975	C	G	C	G	A	A	A	A	C	G	G	A	G	+26	G
S548	HapB	A*15	GA*2	-	C	C	-975	C	G	C	G	A	A	A	A	C	G	G	A	G	+26	G
TFB	HapB	A*15	GA*2	-	C	C	-975	C	G	C	G	A	A	A	A	C	G	G	A	G	+26	G
Y3551	HapB	A*15	GA*2	-	C	C	-975	C	G	C	G	A	A	A	A	C	G	G	A	G	+26	G
Y58S	HapB	A*15	GA*2	-	C	C	-975	C	G	C	G	A	A	A	A	C	G	G	A	G	+26	G
YX1	HapB	A*15	GA*2	-	C	C	-975	C	G	C	G	A	A	A	A	C	G	G	A	G	+26	G
ZS97	HapB	A*15	GA*2	-	C	C	-975	C	G	C	G	A	A	A	A	C	G	G	A	G	+26	G
TM	n.d.	A*13	GA*2	TA	C	T	-975	C	G	C	A	G	G	T	T	C	G	G	G	G	+26	G
N22	n.d.	A*12	GA*2	TA	C	C	-975	C	G	C	G	G	G	T	A	T	G	G	A	A	+26	G
	Note: Variations in the cells filled with red color were reported functional variations that close to binding site of protein GRF4. Variations in the cells filled with grey and light green color were different variations relative to accession NIP. The red content in the 'Position' row are positions of reported variations by Gao et al (2020).

## Sheet: Table 5 SBM1
Supplementary Table 5 Haplotype analysis of SBM1 in the 36 rice accessions with reference genome
Accessions	Position	-1985	-1974	-1960	-1909	-1862	-1851	-1847	-1772	-1756	-1742	-1676	-1640	-1627	-1610	-1578	-1550	-1501	-1492	-1465	-1458	-1449	-1437	-1429	-1421	-1388	-1361	-1328	-1319	-1293	-1155	-1266	-1241	-1152	-1111	-1100	-1034	-1021	-939	-934	-929	-918	-901	-910	-907	-901	-873	-868	-854
		5'UTR	5'UTR	5'UTR	5'UTR	5'UTR	5'UTR	5'UTR	5'UTR	5'UTR	5'UTR	5'UTR	5'UTR	5'UTR	5'UTR	5'UTR	5'UTR	5'UTR	5'UTR	5'UTR	5'UTR	5'UTR	5'UTR	5'UTR	5'UTR	5'UTR	5'UTR	5'UTR	5'UTR	5'UTR	5'UTR	5'UTR	5'UTR	5'UTR	5'UTR	5'UTR	5'UTR	5'UTR	5'UTR	5'UTR	5'UTR	5'UTR	5'UTR	5'UTR	5'UTR	5'UTR	5'UTR	5'UTR	5'UTR
	a.a. sub
NIP	HapA	G	C	A	A	ACCTT	GA	T	C	TT	G	A	CTCC	C	T	T	TTTT	C	ACTTC	T	CT	C	T	G	A	G	T	C	A	A	T	C	A	G	C	T	A	CTTTT	A	T	A	TT	A	A	CT	T	T	C	A
02428	HapA	G	C	A	A	ACCTT	GA	T	C	TT	G	A	CTCC	C	T	T	TTTT	C	ACTTC	T	CT	C	T	G	A	G	T	C	T	A	T	C	A	G	C	T	A	CTTTT	A	T	A	TT	A	A	CT	T	T	C	A
Basmati 1	HapA	G	C	A	A	ACCTT	GA	T	C	TT	G	A	CTCC	C	T	T	TTTT	C	ACTTC	T	CT	C	T	G	A	G	T	C	T	A	T	C	A	G	C	T	A	CTTTT	A	T	A	TT	A	A	CT	T	T	C	A
DHX2	HapA	G	C	A	A	ACCTT	GA	T	C	TT	G	A	CTCC	C	T	T	TTTT	C	ACTTC	T	CT	C	T	G	A	G	T	C	T	A	T	C	A	G	C	T	A	CTTTT	A	T	A	TT	A	A	CT	T	T	C	A
Kosh	HapA	G	C	A	A	ACCTT	GA	T	C	TT	G	A	CTCC	C	T	T	TTTT	C	ACTTC	T	CT	C	T	G	A	G	T	C	T	A	T	C	A	G	C	T	A	CTTTT	A	T	A	TT	A	A	CT	T	T	C	A
KY131	HapA	G	C	A	A	ACCTT	GA	T	C	TT	G	A	CTCC	C	T	T	TTTT	C	ACTTC	T	CT	C	T	G	A	G	T	C	T	A	T	C	A	-76	C	T	A	CTTTT	A	T	A	TT	A	A	CT	T	T	C	A
LJ	HapA	G	C	A	A	ACCTT	GA	T	C	TT	G	A	CTCC	C	T	T	TTTT	C	ACTTC	T	CT	C	T	G	A	G	T	C	T	A	T	C	A	G	C	T	A	CTTTT	A	T	A	TT	A	A	CT	T	T	C	A
NamRoo	HapA	G	C	A	A	ACCTT	GA	T	C	TT	G	A	CTCC	C	T	T	TTTT	C	ACTTC	T	CT	C	T	G	A	G	T	C	T	A	T	C	A	G	C	T	A	CTTTT	A	T	A	TT	A	A	CT	T	T	C	A
ZH11	HapA	G	C	A	A	ACCTT	GA	T	C	TT	G	A	CTCC	C	T	T	TTTT	C	ACTTC	T	CT	C	T	G	A	G	T	C	T	A	T	C	A	G	C	T	A	CTTTT	A	T	A	TT	A	A	CT	T	T	C	A
Kasalath	HapB	G	A	G	A	ACCTT	GA	C	T	TT	G	G	T	C	C	T	TTTT	A	ACTTC	C	CT	C	C	G	A	A	C	A	T	A	A	TC	G	A	T	T	A	TTTTT	C	A	A	TT	C	A	CT	C	C	C	A
N22	HapB	G	A	G	A	ACCTT	GA	C	T	TT	G	G	T	C	C	T	TTTT	A	ACTTC	C	CT	C	C	G	A	A	C	A	T	A	A	TC	G	A	T	T	A	TTTTTT	C	A	A	TT	C	A	CT	C	C	C	A
II32	HapC	A	C	A	A	ACCTT	GA	C	T	TT	G	G	T	G	C	T	TTTT	C	ACTTC	C	CT	C	T	A	A	G	C	C	T	A	T	C	A	-76	C	C	G	CTTTT	C	A	A	CC	C	T	CT	C	C	A	G
9311	HapC	A	C	A	A	ACCTT	GA	C	T	TT	G	G	T	G	C	T	TTTT	C	ACTTC	C	CT	C	T	A	A	G	C	C	T	A	T	C	A	-76	C	C	G	CTTTT	C	A	A	CC	C	T	CT	C	C	A	G
CN1	HapC	A	C	A	A	ACCTT	GA	C	T	TT	G	G	T	G	C	T	TTTT	C	ACTTC	C	CT	C	T	A	A	G	C	C	T	A	T	C	A	-76	C	C	G	CTTTT	C	A	A	CC	C	T	CT	C	C	A	G
DG	HapC	A	C	T	A	ACCTT	GA	C	T	TT	G	G	T	G	C	T	TTTT	C	ACTTC	C	CT	C	T	A	A	G	C	C	T	A	T	C	A	-76	C	C	G	CTTTT	C	A	A	CC	C	T	CT	C	C	A	G
G8	HapC	A	C	A	A	ACCTT	GA	C	T	TT	G	G	T	G	C	T	TTTT	C	ACTTC	C	CT	C	T	A	A	G	C	C	T	A	T	C	A	-76	C	C	G	CTTTT	C	A	A	CC	C	T	CT	C	C	A	G
TM	HapC	A	C	A	A	ACCTT	GA	C	T	TT	G	G	T	G	C	T	TTTT	C	ACTTC	C	CT	C	T	A	A	G	C	C	T	A	T	C	A	-76	C	C	G	CTTTT	C	A	A	CC	C	T	CT	C	C	A	G
TUMBA	HapC	A	C	A	A	ACCTT	GA	C	T	TT	G	G	T	G	C	T	TTTT	C	ACTTC	C	CT	C	T	A	A	G	C	C	T	A	T	C	A	-76	C	C	G	CTTTT	C	A	A	CC	C	T	CT	C	C	A	G
YX1	HapC	A	C	A	A	ACCTT	GA	C	T	TT	G	G	T	G	C	T	TTTT	C	ACTTC	C	CT	C	T	A	A	G	C	C	T	A	T	C	A	-76	C	C	G	CTTTT	C	A	A	CC	C	T	CT	C	C	A	G
ZS97	HapC	A	C	A	A	ACCTT	GA	C	T	TT	G	G	T	G	C	T	TTTT	C	ACTTC	C	CT	C	T	A	A	G	C	C	T	A	T	C	A	-76	C	C	G	CTTTT	C	A	A	CC	C	T	CT	C	C	A	G
TFB	HapC	A	C	A	A	ACCTT	GA	C	T	TT	G	G	T	G	C	T	TTTT	C	ACTTC	C	CT	C	T	A	A	G	C	C	T	A	T	C	A	-76	C	C	G	CTTTT	C	A	A	CC	C	T	CT	C	C	A	G
D62	HapD	G	C	A	A	ACCTT	GA	C	T	-	A	G	-1204
FH838	HapD	G	C	A	A	ACCTT	GA	C	T	-	A	G	-1204
G630	HapD	G	C	A	A	ACCTT	GA	C	T	-	A	G	-1204
HZ	HapD	G	C	A	A	ACCTT	GA	C	T	-	A	G	-1204
IR64	HapD	G	C	A	A	ACCTT	GA	C	T	-	A	G	-1204
J4115	HapD	G	C	A	A	ACCTT	GA	C	T	-	A	G	-1204
Lemont	HapD	G	C	A	A	ACCTT	GA	C	T	-	A	G	-1204
MH63	HapD	G	C	A	A	ACCTT	GA	C	T	-	A	G	-1204
R498	HapD	G	C	A	A	ACCTT	GA	C	T	-	A	G	-1204
R527	HapD	G	C	A	A	ACCTT	GA	C	T	-	A	G	-1204
S548	HapD	G	C	A	A	ACCTT	GA	C	T	-	A	G	-1204
WSSM	HapD	G	C	A	A	ACCTT	GA	C	T	-	A	G	-1204
Y3551	HapD	G	C	A	A	ACCTT	GA	C	T	-	A	G	-1204
Y58S	HapD	G	C	A	A	ACCTT	GA	C	T	-	A	G	-1204
FS32	n.d.	A	C	A	C	CTTC	C	C	T	TT	G	G	T	G	C	TAT	TTT	C	TT	C	-	-	T	A	TA	G	C	C	A	T	T	C	A	-76	C	C	G	CTTTT	C	A	C	CC	C	T	-	ATTC	C	A	G
	Note: Variations in the cells filled with grey, light green and dark green color were different variations relative to accession NIP. The red content in the 'Position' row are positions of reported variations by Xu et al (2021).
[truncated: 57 more columns]

## Sheet: Table 6 NGR2
Supplementary Table 6 Haplotype analysis of NGR2 in the 36 rice accessions with reference genome
Accessions	Position	-1806	-1797	-1786	-1758	-1754	-1738	-1718	-1708	-1697	-1691	-1681	-1676	-1660	-1655	-1638	-1628	-1555	-1456	-1314	-1256	-1211	-1198	-1098	-1076	-1021	-1002	-937	-935	-912	-910	-878	-849	-844	-841	-833	-825	-812	-795	-786	-780	-774	-555	-545	-529	-496	-424	-402	-351
		5'UTR	5'UTR	5'UTR	5'UTR	5'UTR	5'UTR	5'UTR	5'UTR	5'UTR	5'UTR	5'UTR	5'UTR	5'UTR	5'UTR	5'UTR	5'UTR	5'UTR	5'UTR	5'UTR	5'UTR	5'UTR	5'UTR	5'UTR	5'UTR	5'UTR	5'UTR	5'UTR	5'UTR	5'UTR	5'UTR	5'UTR	5'UTR	5'UTR	5'UTR	5'UTR	5'UTR	5'UTR	5'UTR	5'UTR	5'UTR	5'UTR	5'UTR	5'UTR	5'UTR	5'UTR	5'UTR	5'UTR	5'UTR
	a.a. sub
NIP	HapC	G	G	G	G	G	G	T	C	A	G	C	A	C	A	CA	AA	G	C	C	A	ATTCTTATAAT	G	A*9	C	A	A	C	T	A	G	T	C	A	T	T	C	C	C	G	A	C	TCCA	T	C	C	A	C	GA*12
02428	HapC	G	G	G	G	G	G	T	C	A	G	C	A	C	A	CA	AA	G	C	C	A	ATTCTTATAAT	G	A*9	C	A	A	C	T	A	G	T	C	A	T	T	C	C	C	G	A	C	TCCA	T	C	C	A	C	GA*12
D62	HapC	G	G	G	G	G	G	T	C	A	G	C	A	C	A	CA	AA	G	A	C	A	TTTTTTATTATAA	G	A*9	C	A	A	C	T	A	G	T	C	A	T	T	C	C	C	G	A	C	TCCA	T	C	C	A	C	GA*12
Kosh	HapC	G	G	G	G	G	G	T	C	A	G	C	A	C	A	CA	AA	G	C	C	A	ATTCTTATAAT	G	A*9	C	A	A	C	T	A	G	T	C	A	T	T	C	C	C	G	A	C	TCCA	T	C	C	A	C	GA*12
KY131	HapC	G	G	G	G	G	G	T	C	A	G	C	A	C	A	CA	AA	G	C	C	A	ATTCTTATAAT	G	A*9	C	A	A	C	T	A	G	T	C	A	T	T	C	C	C	G	A	C	TCCA	T	C	C	A	C	GA*12
ZH11	HapC	G	G	G	G	G	G	T	C	A	G	C	A	C	A	CA	AA	G	C	C	A	ATTCTTATAAT	G	A*9	C	A	A	C	T	A	G	T	C	A	T	T	C	C	C	G	A	C	TCCA	T	C	C	A	C	GA*12
Basmati 1	HapE	G	G	G	G	G	G	T	C	A	G	C	A	C	A	CA	AA	G	C	C	A	ATTCTTATAAT	G	A*9	T	A	G	C	T	T	G	T	C	A	T	T	C	C	C	G	A	C	TCCA	T	C	C	A	C	GA*18
DHX2	HapE	G	G	G	G	G	G	T	C	A	G	C	A	C	A	CA	AA	G	C	C	A	ATTCTTATAAT	G	A*9	C	A	G	C	T	T	G	T	C	A	T	T	C	C	C	G	A	C	TCCA	T	C	C	A	C	GA*17
J4115	HapE	G	G	G	G	G	G	T	C	A	G	C	A	C	A	CA	AA	G	C	C	A	ATTCTTATAAT	G	A*9	C	A	G	C	T	T	G	T	C	A	T	T	C	C	C	G	A	C	TCCA	T	C	C	A	C	GA*16
Lemont	HapE	G	G	G	G	G	G	T	C	A	G	C	A	C	A	CA	AA	G	C	C	A	ATTCTTATAAT	G	A*9	C	A	G	C	T	T	G	T	C	A	T	T	C	C	C	G	A	C	TCCA	T	C	C	A	C	GA*17
LJ	HapE	G	G	G	G	G	G	T	C	A	G	C	A	C	A	CA	AA	G	C	C	A	ATTCTTATAAT	G	A*9	C	A	G	C	T	T	G	T	C	A	T	T	C	C	C	G	A	C	TCCA	T	C	C	A	C	GA*18
N22	HapE	G	G	G	G	G	G	T	C	A	G	C	A	C	A	CA	AA	G	C	C	A	ATTCTTATAAT	G	A*10	C	A	G	C	T	T	G	T	C	A	T	T	C	C	C	G	A	C	TCCA	T	C	C	A	C	GA*17
NamRoo	HapE	G	G	G	G	G	G	T	C	A	G	C	A	C	A	CA	AA	G	C	C	A	ATTCTTATAAT	G	A*9	C	A	G	C	T	T	G	T	C	A	T	T	C	C	C	G	A	C	TCCA	T	C	C	A	C	GA*15
TM	HapE	G	G	G	G	G	G	T	C	A	G	C	A	C	A	CA	AA	G	C	C	A	ATTCTTATAAT	G	A*9	C	T	G	C	T	T	G	T	C	A	T	T	C	C	C	G	A	C	TCCA	T	C	C	A	C	GA*16
Y58S	HapE	G	G	G	G	G	G	T	C	A	G	C	A	C	A	CA	AA	G	C	C	A	ATTCTTATAAT	G	A*9	C	A	G	C	T	T	G	T	C	A	T	T	C	C	C	G	A	C	TCCA	T	C	C	A	C	GA*17
9311	HapA	G	A	A	T	G	G	A	T	G	G	A	A	T	T	CG	TG	T	C	C	C	ATTCTTATAAT	A	A*9	C	A	G	C	T	A	A	T	T	A	C	C	C	T	C	A	A	A	TCCC	T	T	T	A	C	GA*21
FH838	HapA	G	A	A	T	G	G	A	T	G	G	A	A	T	T	CG	TG	T	C	C	C	ATTCTTATAAT	A	A*9	C	A	G	C	T	A	A	T	C	A	C	C	C	T	C	A	A	A	TCCC	T	T	T	A	C	GA*15
FS32	HapA	G	A	A	T	G	G	A	T	G	G	A	A	T	T	CG	TG	T	C	C	C	ATTCTTATAAT	A	A*9	C	A	G	C	T	A	A	T	C	A	C	C	C	T	C	A	A	A	TCCC	T	T	T	A	C	GA*15
G46	HapA	G	A	A	T	G	G	A	T	G	G	A	A	T	T	CG	TG	T	C	C	C	ATTCTTATAAT	A	A*9	C	A	G	C	T	A	A	T	C	A	C	C	C	T	C	A	A	A	TCC	T	T	T	A	C	GA*16
G630	HapA	G	A	A	T	G	G	A	T	G	G	A	A	T	T	CG	TG	T	C	C	C	ATTCTTATAAT	A	A*9	C	A	G	C	T	A	A	T	C	A	C	C	C	T	C	A	A	A	TCCC	C	T	T	A	C	GA*14
HZ	HapA	G	A	A	T	G	G	A	T	G	G	A	A	T	T	CG	TG	T	C	C	C	ATTCTTATAAT	A	A*9	C	A	G	C	T	A	A	T	C	A	C	C	C	T	C	A	A	A	TCCC	T	T	T	A	C	GA*15
MH63	HapA	G	A	A	T	G	G	A	T	G	G	A	A	T	T	CG	TG	T	C	C	C	ATTCTTATAAT	A	A*9	C	A	G	C	T	A	A	T	C	A	C	C	C	T	C	A	A	A	TCCC	T	T	T	A	C	GA*15
R498	HapA	G	A	A	T	G	G	A	T	G	G	A	A	T	T	CG	TG	T	C	C	C	ATTCTTATAAT	A	A*9	C	A	G	C	T	A	A	T	T	A	C	C	C	T	C	A	A	A	TCCC	T	T	T	A	C	GA*15
S548	HapA	G	A	A	T	G	G	A	T	G	G	A	A	T	T	CG	TG	T	C	C	C	ATTCTTATAAT	A	A*9	C	A	G	C	T	A	A	T	C	A	C	C	C	T	C	A	A	A	TCCC	T	T	T	A	C	GA*15
WSSM	HapA	G	A	A	T	G	G	A	T	G	G	A	A	T	T	CG	TG	T	C	C	C	ATTCTTATAAT	A	A*9	C	A	G	C	T	A	A	T	C	A	C	C	C	T	C	A	A	A	TCCC	T	T	T	A	C	GA*15
Y3551	HapA	G	A	A	T	G	G	A	T	G	G	A	A	T	T	CG	TG	T	C	C	C	ATTCTTATAAT	A	A*9	C	A	G	C	T	A	A	T	C	A	C	C	C	T	C	A	A	A	TCCC	T	T	T	C	C	GA*14
G8	HapB	A	G	A	T	A	A	A	T	G	A	C	A	T	A	CG	TG	G	C	A	C	ATTCTTATAAT	G	A*10	C	A	G	C	C	A	A	A	C	G	T	C	C	C	T	A	A	C	TCC	T	T	T	A	C	GA*13
II32	HapB	A	G	A	T	A	A	A	T	G	A	C	A	T	A	CG	TG	G	C	A	C	ATTCTTATAAT	G	A*10	C	A	G	C	C	A	A	A	C	G	T	C	C	C	T	A	A	C	TCC	T	T	T	A	C	GA*13
IR64	HapB	A	G	A	T	A	A	A	T	G	A	C	A	T	A	CG	TG	G	C	A	C	ATTCTTATAAT	G	A*10	C	A	G	C	C	A	A	A	C	G	T	C	C	C	T	A	A	C	TCC	T	T	T	A	C	GA*13
NM73	HapB	A	G	A	T	A	A	A	T	G	A	C	A	T	A	CG	TG	G	C	A	C	ATTCTTATAAT	G	A*10	C	A	G	C	C	A	A	A	C	G	T	C	C	C	T	A	A	C	TCC	T	T	T	A	C	GA*13
R527	HapB	A	G	A	T	A	A	A	T	G	A	C	A	T	A	CG	TG	G	C	A	C	ATTCTTATAAT	G	A*10	C	A	G	C	C	A	A	A	C	G	T	C	C	C	T	A	A	C	TCC	T	T	T	A	C	GA*13
TFB	HapB	A	G	A	T	A	A	A	T	G	A	C	A	T	A	CG	TG	G	C	A	C	ATTCTTATAAT	G	A*10	C	A	G	C	C	A	A	A	C	G	T	C	C	C	T	A	A	C	TCC	T	T	T	A	C	GA*13
YX1	HapB	A	G	A	T	A	A	A	T	G	A	C	A	T	A	CG	TG	G	C	A	C	ATTCTTATAAT	G	A*10	C	A	G	C	C	A	A	A	C	G	T	C	C	C	T	A	A	C	TCC	T	T	T	A	C	GA*13
ZS97	HapB	A	G	A	T	A	A	A	T	G	A	C	A	T	A	CG	TG	G	C	A	C	ATTCTTATAAT	G	A*10	C	A	G	C	C	A	A	A	C	G	T	C	C	C	T	A	A	C	TCC	T	T	T	A	C	GA*13
CN1	HapD	G	G	A	T	G	G	A	T	G	G	C	G	T	A	TG	TG	T	C	C	C	ATTCTTATAAT	A	A*9	C	A	G	T	T	A	A	T	C	A	C	C	T	T	C	A	T	A	C	T	T	T	A	T	GA*12
DG	HapD	G	G	A	T	G	G	A	T	G	G	C	G	T	A	TG	TG	T	C	C	C	ATTCTTATAAT	A	A*9	C	A	G	T	T	A	A	T	C	A	C	C	T	T	C	A	T	A	C	T	T	T	A	T	GA*12
TUMBA	HapD	G	G	A	T	G	G	A	T	G	G	C	G	T	A	TG	TG	T	C	C	C	ATTCTTATAAT	A	A*9	C	A	G	T	T	A	A	T	C	A	C	C	T	T	C	A	T	A	C	T	T	T	A	T	GA*12
	Note: The variations in the cell filled with red color was reported functional variation that prevents miR396-mediated cleavage of ngr2 mRNA. Variations in the cells filled with grey and light green color were different variations relative to accession NIP. The red content in the 'Position' row are positions of reported variations by Li et al (2018).
[truncated: 38 more columns]

## Sheet: Table 7 OsNR2
Supplementary Table 7 Haplotype analysis of OsNR2 in the 36 rice accessions with reference genome
Accessions	Position	-1992	-1914	-1838	-1709	-1695	-1686	-1614	-1562	-1539	-1386	-1380	-1373	-1321	-1316	-1260	-1245	-1124	-1105	-1095	-1073	-965	-954	-890	-866	-786	-604	-548	-519	-509	-501	-472	-451	-428	-411	-290	-248	-154	-61	+437	+621	+743	+939	+1396	+1679	+1983	+2031	+2055	+2202
		5'UTR	5'UTR	5'UTR	5'UTR	5'UTR	5'UTR	5'UTR	5'UTR	5'UTR	5'UTR	5'UTR	5'UTR	5'UTR	5'UTR	5'UTR	5'UTR	5'UTR	5'UTR	5'UTR	5'UTR	5'UTR	5'UTR	5'UTR	5'UTR	5'UTR	5'UTR	5'UTR	5'UTR	5'UTR	5'UTR	5'UTR	5'UTR	5'UTR	5'UTR	5'UTR	5'UTR	5'UTR	5'UTR	Ex1	Ex1	Ex1	Ex1	Ex3	In3	Ex4	Ex4	Ex4	Ex4
	a.a. sub																																							N->T		H->R	EL->RV						A->AAAAA
NIP	HapA	C	A	G	C	A*7	A	T	C	G	TAAAAA	TAAAT	T	G	T	TATATAATTT	A	A*7	A	T	T	T	C	A	A	C	T	A	GCA	C	A	G	C	C	C	A*8	G	C	C	A	T	A	CGAGC	A	C	G	C	A	G
DHX2	HapA	C	A	G	C	A*7	A	T	C	G	TAAAAA	TAAAT	T	G	T	TATATAATTT	A	A*7	A	T	T	T	C	A	A	C	T	A	GCA	C	A	G	C	C	C	A*8	G	C	C	A	T	A	CGAGC	A	C	G	C	A	G
KY131	HapA	C	A	G	C	A*7	-7	T	C	G	TAAAAA	TAAAT	T	G	T	TATATAATTT	A	A*7	A	T	T	T	C	A	A	C	T	A	GCA	C	A	G	C	C	C	A*8	G	C	C	A	T	A	CGAGC	A	C	G	C	A	G
Lemont	HapA	C	A	G	C	A*7	A	T	C	G	TAAAAA	TAAAT	T	G	T	TATATAATTT	A	A*7	A	T	T	T	C	A	A	C	T	A	GCA	C	A	G	C	C	C	A*8	G	C	C	A	T	A	CGAGC	A	C	G	C	A	G
LJ	HapA	C	A	G	C	A*7	A	T	C	G	TAAAAA	TAAAT	T	G	T	TATATAATTT	A	A*6	A	T	T	T	C	A	A	C	T	A	GCA	C	A	G	C	C	C	A*8	G	C	C	A	T	A	CGAGC	A	C	G	C	A	G
NamRoo	HapA	C	A	G	C	A*7	A	T	C	G	TAAAAA	TAAAT	T	G	T	TATATAATTT	A	A*7	A	T	T	T	C	A	A	C	T	A	GCA	C	A	G	C	C	C	A*8	G	C	C	A	T	A	CGAGC	A	C	G	C	A	G
S548	HapA	C	A	G	C	A*7	A	T	C	G	TAAAAA	TAAAT	T	G	T	TATATAATTT	A	A*7	A	T	T	T	C	A	A	C	T	A	GCA	C	A	G	C	C	C	A*8	G	C	C	A	T	A	CGAGC	A	C	G	C	A	G
ZH11	HapA	C	A	G	C	A*7	A	T	C	G	TAAAAA	TAAAT	T	G	T	TATATAATTT	A	A*7	A	T	T	T	C	A	A	C	T	A	GCA	C	A	G	C	C	C	A*8	G	C	C	A	T	A	CGAGC	A	C	G	C	A	G
02428	HapA	C	A	A	C	A*7	A	T	C	G	TAAAAA	TAAAT	T	G	T	TATATAATTT	A	A*7	G	T	C	A	C	A	A	C	T	A	GCA	C	A	A	+8	C	C	A*7	G	C	C	A	T	A	CGAGC	A	C	G	C	A	G
Kosh	HapA	C	A	A	C	A*7	A	T	C	G	TAAAAA	TAAAT	T	G	T	TATATAATTT	A	A*7	G	T	C	A	C	A	A	C	T	A	GCA	C	A	A	+8	C	C	A*7	G	C	C	A	T	A	CGAGC	A	C	G	C	A	G
9311	HapB	T	G	G	T	A*8	A	T	A	T	TAAAAA	TAAAT	A	A	T	TATATAATTT	A	A*8	A	T	C	A	C	A	G	+26	G	G	ACG	C	C	A	C	C	C	A*7	A	C	C	C	C	G	CGAGC	G	C	C	T	G	+12
CN1	HapB	T	G	G	T	A*8	A	T	A	T	TAAAAA	TAAAT	A	G	T	TATATAATTT	A	A*8	A	T	C	A	C	A	G	+26	G	G	ACG	C	C	A	C	C	C	A*7	A	C	C	C	C	G	CGAGC	G	C	C	T	G	+12
D62	HapB	T	G	G	T	A*8	A	T	A	T	TAAAAA	TAAAT	A	A	T	TATATAATTT	A	A*7	A	T	C	A	C	A	G	+26	G	G	ACG	C	C	A	C	C	C	A*7	A	C	C	C	C	G	CGAGC	G	C	C	T	G	+12
DG	HapB	T	G	G	T	A*8	A	T	A	T	TAAAAA	TAAAT	A	G	T	TATATAATTT	A	A*8	A	T	C	A	C	A	G	+26	G	G	ACG	C	C	A	C	C	G	A*7	A	C	C	C	C	G	CGAGC	G	C	C	T	G	+12
FH838	HapB	T	G	G	T	A*8	A	T	A	T	TAAAAA	TAAAT	A	G	T	TATATAATTT	A	A*8	A	T	C	A	C	A	G	+26	G	G	ACG	C	C	A	C	C	G	A*7	A	C	C	C	C	G	CGAGC	G	C	C	T	G	+12
FS32	HapB	T	G	G	T	A*8	A	T	A	T	TAAAAA	TAAAT	A	G	T	GA	-15	A*8	A	T	C	A	C	A	G	+26	G	G	ACG	-15	C	A	C	C	G	A*7	A	C	C	C	C	G	CGAGC	G	C	C	T	G	+12
G46	HapB	T	G	G	T	A*8	A	T	A	T	TAAAAA	TAAAT	A	A	T	TATATAATTT	A	A*8	A	T	C	A	C	A	G	+26	G	G	ACG	C	C	A	C	C	C	A*7	A	C	C	C	C	G	CGAGC	G	C	C	T	G	+12
G630	HapB	T	G	G	T	A*8	A	T	A	T	TAAAAA	TAAAT	A	G	T	TATAAATT	A	A*8	A	T	C	A	C	A	G	+26	G	G	ACG	C	C	A	C	C	G	A*7	A	C	C	C	C	G	CGAGC	G	C	C	T	G	+12
G8	HapB	T	G	G	T	A*8	A	T	A	T	TAAAAA	TAAAT	A	A	T	TATAATAATT	A	A*8	A	T	C	A	C	A	G	+26	G	G	ACG	C	C	A	C	C	C	A*7	A	C	C	C	C	G	CGAGC	G	C	C	T	G	+12
HZ	HapB	T	G	G	T	A*8	A	T	A	T	TAAAAA	TAAAT	A	A	T	TATATAATTT	A	A*8	A	T	C	A	C	A	G	+26	G	G	ACG	C	C	A	C	C	C	A*7	A	C	C	C	C	G	CGAGC	G	C	C	T	G	+12
II32	HapB	T	G	G	T	A*8	A	G	A	T	TAAAAA	TAAAT	A	A	T	TATATAATTT	A	A*8	A	T	C	A	C	A	G	+26	G	G	ACG	C	C	A	C	C	C	A*7	A	C	C	C	C	G	CGAGC	G	C	C	T	G	+12
IR64	HapB	T	G	G	T	A*8	A	T	A	T	TAAAAA	TAAAT	A	G	T	TATATAATTT	A	A*8	A	T	C	A	C	A	G	+26	G	G	ACG	C	C	A	C	C	C	A*7	A	C	C	C	C	G	CGAGC	G	C	C	T	G	+12
J4115	HapB	T	G	G	T	A*8	A	T	A	T	TAAAAA	TAAAT	A	A	T	TATATAATTT	A	A*8	A	T	C	A	C	A	G	+26	G	G	ACG	C	C	A	C	C	C	A*7	A	C	C	C	C	G	CGAGC	G	C	C	T	G	+12
MH63	HapB	T	G	G	T	A*8	A	T	A	T	TAAAAA	TAAAT	A	A	T	TATATAATTT	A	A*8	A	T	C	A	C	A	G	+26	G	G	ACG	C	C	A	C	C	C	A*7	A	C	C	C	C	G	CGAGC	G	C	C	T	G	+12
R498	HapB	T	G	G	T	A*8	A	T	A	T	TAAAAA	TAAAT	A	A	T	TATATAATTT	A	A*8	A	T	C	A	C	A	G	+26	G	G	ACG	C	C	A	C	C	C	A*7	A	C	C	C	C	G	CGAGC	G	C	C	T	G	+12
R527	HapB	T	G	G	T	A*8	A	T	A	T	TAAAAA	TAAAT	A	A	T	TATATAATTT	A	A*8	A	T	C	A	C	A	G	+26	G	G	ACG	C	C	A	C	C	C	A*7	A	C	C	C	C	G	CGAGC	G	C	C	T	G	+12
TFB	HapB	T	G	G	T	A*8	A	T	A	T	TAAAAA	TAAAT	A	A	T	TATATAATTT	A	A*8	A	T	C	A	C	A	G	+26	G	G	ACG	C	C	A	C	C	C	A*7	A	C	C	C	C	G	CGAGC	G	C	C	T	G	+12
TUMBA	HapB	T	G	G	T	A*8	A	T	A	T	TAAAAA	TAAAT	A	G	T	TATATAATTT	A	A*8	A	T	C	A	C	A	G	+26	G	G	ACG	C	C	A	C	C	C	A*7	A	C	C	C	C	G	CGAGC	G	C	C	T	G	+12
WSSM	HapB	T	G	G	T	A*8	A	T	A	T	TAAAAA	TAAAT	A	A	T	TATATAATTT	A	A*8	A	T	C	A	C	A	G	+26	G	G	ACG	C	C	A	C	C	C	A*7	A	C	C	C	C	G	CGAGC	G	C	C	T	G	+12
Y3551	HapB	T	G	G	T	A*8	A	T	A	T	TAAAAA	TAAAT	A	A	A	TATATAATTT	A	A*8	A	T	C	A	C	A	G	+26	G	G	ACG	C	C	A	C	C	C	A*7	A	C	C	C	C	G	CGAGC	G	C	C	T	G	+12
Y58S	HapB	T	G	G	T	A*8	A	T	A	T	TAAAAA	TAAAT	A	A	T	TATATAATTT	A	A*8	A	T	C	A	C	A	G	+26	G	G	ACG	C	C	A	C	C	C	A*7	A	C	C	C	C	G	CGAGC	G	C	C	T	G	+12
YX1	HapB	T	G	G	T	A*8	A	T	A	T	TAAAAA	TAAAT	A	A	T	TATATAATTT	A	A*8	A	T	C	A	C	A	G	+26	G	G	ACG	C	C	A	C	C	C	A*7	A	C	C	C	C	G	CGAGC	G	C	C	T	G	+12
ZS97	HapB	T	G	G	T	A*8	A	T	A	T	TAAAAA	TAAAT	A	A	T	TATATAATTT	A	A*8	A	T	C	A	C	A	G	+26	G	G	ACG	C	C	A	C	C	C	A*7	A	C	C	C	C	G	CGAGC	G	C	C	T	G	+12
N22	HapB	T	G	G	T	A*7	A	T	A	T	AAAAAAA	TAAAT	T	G	T	TATATAATTT	A	A*7	A	A	C	A	T	T	G	+26	G	A	GTG	T	C	A	C	C	C	A*7	A	C	T	C	C	G	CGAGC	G	C	C	C	G	+12
TM	HapB	T	G	G	T	A*7	A	T	A	T	TAAAAA	TAAAT	T	G	T	TATATAATTT	A	A*7	A	A	C	A	T	T	G	+26	G	A	GTG	T	C	A	C	C	C	A*7	A	C	T	C	C	G	CGAGC	G	C	C	C	G	+12
Basmati 1	n.d.	T	G	G	T	A*7	A	T	A	T	TAAAAA	AATAA	T	G	T	TATATAATTT	A	A*7	A	A	C	A	T	T	G	+26	G	A	GTG	T	C	A	C	A	C	A*7	A	A	T	C	C	G	GAGAG	G	T	C	C	G	+12
	Note: Variations in the cells filled with red color were reported functional variations by Gao et al (2019). Variations in the cells filled with grey and light green color were different variations relative to accession NIP.
[truncated: 13 more columns]

## Sheet: Table 8 NGR5
Supplementary Table 8 Haplotype analysis of NGR5 in the 36 rice accessions with reference genome
Accessions	Position	-2151	-2127	-2101	-1997	-1971	-1938	-1936	-1877	-1866	-1827	-1816	-1784	-1782	-1762	-1683	-1677	-1645	-1605	-1585	-1565	-1563	-1250	-1248	-1211	-1137	-1123	-1105	-1077	-984	-945	-922	-885	-860	-853	-825	-770	-749	-707	-676	-644	-461	-459	-327	-236	-234	-220	-216	-137
		5'UTR	5'UTR	5'UTR	5'UTR	5'UTR	5'UTR	5'UTR	5'UTR	5'UTR	5'UTR	5'UTR	5'UTR	5'UTR	5'UTR	5'UTR	5'UTR	5'UTR	5'UTR	5'UTR	5'UTR	5'UTR	5'UTR	5'UTR	5'UTR	5'UTR	5'UTR	5'UTR	5'UTR	5'UTR	5'UTR	5'UTR	5'UTR	5'UTR	5'UTR	5'UTR	5'UTR	5'UTR	5'UTR	5'UTR	5'UTR	5'UTR	5'UTR	5'UTR	5'UTR	5'UTR	5'UTR	5'UTR	5'UTR
	a.a. sub
NIP	HapA	T	G	T	T	CA	C	G	C	G	A	T	G	T	A	C	G	A	C	A	T	T	AG	A*7	G	T	T	C	C	C	G	G	A*8	C	TG	T	G	T	T	T	T*7	AT	A*10	C*7	C	C	T	C*8	C*8
KY131	HapA	T	G	T	T	CA	C	G	C	G	A	T	G	T	A	C	G	A	C	A	T	T	AG	A*7	G	T	T	C	C	C	G	G	A*8	C	TG	T	G	T	T	T	T*7	AT	A*10	C*7	C	C	T	C*8	C*8
DHX2	HapA	T	G	T	T	CA	C	G	C	G	A	T	G	T	A	C	G	A	C	A	T	T	AG	A*7	G	T	T	C	C	C	G	G	A*8	C	TG	T	G	T	T	T	T*7	AT	A*10	C*7	C	C	T	C*8	C*8
Lemont	HapA	T	G	T	T	CA	C	G	C	G	A	T	G	T	A	C	G	A	C	A	T	T	AG	A*7	G	T	T	C	C	C	G	G	A*8	C	TG	T	G	T	T	T	T*7	AT	A*10	C*7	C	C	T	C*7	C*8
ZH11	HapA	T	G	T	T	CA	C	G	C	G	A	T	G	T	A	C	G	A	C	A	T	T	AG	A*7	G	T	T	C	C	C	G	G	A*8	C	TG	T	G	T	T	T	T*7	AT	A*10	C*7	C	C	T	C*8	C*8
Y58S	HapA	T	G	T	T	CA	C	G	C	G	A	T	G	T	A	C	G	A	C	A	T	T	AG	A*7	G	T	T	C	C	C	G	G	A*8	C	TG	T	G	T	T	T	T*7	AT	A*10	C*7	C	C	T	C*8	C*8
NamRoo	HapA	T	G	T	T	CA	C	G	C	G	A	T	G	T	A	C	G	A	C	A	T	T	AG	A*7	G	T	T	C	C	C	G	G	A*8	C	TG	T	G	T	T	T	T*7	AT	A*10	C*7	C	C	T	C*7	C*8
Basmati 1	HapA	T	G	T	T	CA	C	G	A	G	A	T	G	T	A	C	G	A	C	A	T	T	AG	A*7	G	T	T	C	C	C	G	T	A*8	C	TT	T	G	T	T	T	T*7	AT	A*10	C*8	C	C	T	C*8	C*8
02428	HapA	T	G	T	T	CA	C	G	C	A	A	T	G	G	A	C	G	A	C	A	T	T	AG	A*7	G	T	T	C	C	C	G	G	A*8	C	TG	T	G	T	T	T	T*7	AT	A*10	C*6	C	-	T	C*7	C*8
Kosh	HapA	T	G	T	T	CA	C	G	C	G	A	T	G	T	A	C	G	A	C	A	T	T	AG	A*7	G	T	T	C	C	C	G	G	A*8	C	TG	T	G	T	T	T	T*7	AT	A*10	C*7	C	C	T	C*8	C*8
LJ	HapA	T	G	T	T	CA	C	G	A	G	A	T	G	T	A	C	G	A	C	A	T	T	AG	A*7	G	T	T	C	C	C	G	T	A*8	C	TT	T	G	T	T	T	T*7	AT	A*9	C*8	C	-	T	C*8	C*8
MH63	HapB	C	A	C	T	CA	C	G	C	G	G	C	A	T	A	A	G	G	T	G	-13	T	-	A*12	A	T	G	C	T	C	A	G	A*7	C	GC	C	A	+9	T	C	T*6	-	A*8	C*6	A	-	A	C*6	C*14
FH838	HapB	C	A	C	T	CA	C	G	C	G	G	C	A	T	A	A	G	G	T	G	-13	T	-	A*12	A	T	G	C	T	C	A	G	A*7	C	GC	C	A	+9	T	C	T*6	-	A*9	C*6	A	-	A	C*7	C*13
G630	HapB	C	A	C	T	CA	C	G	C	G	G	C	A	T	A	A	G	G	T	G	-13	T	-	A*12	A	T	G	C	T	C	A	G	A*7	C	GC	C	A	+9	T	C	T*6	-	A*9	C*6	A	-	A	C*7	C*13
J4115	HapB	C	A	C	T	CA	C	G	C	G	G	C	A	T	A	A	G	G	T	G	-13	T	-	A*12	A	T	G	C	T	C	A	G	A*7	C	GC	C	A	+9	T	C	T*6	-	A*8	C*6	A	-	A	C*7	C*16
R498	HapB	C	A	C	T	CA	C	G	C	G	G	C	A	T	A	A	G	G	T	G	-13	T	-	A*12	A	T	G	C	T	C	A	G	A*7	C	GC	C	A	+9	T	C	T*6	-	A*9	C*6	A	-	A	C*7	C*13
R527	HapB	C	A	C	T	CA	C	G	C	G	G	C	A	T	A	A	G	G	T	G	-13	T	-	A*12	A	T	G	C	T	C	A	G	A*7	C	GC	C	A	+9	T	C	T*6	-	A*9	C*6	A	-	A	C*7	C*14
S548	HapB	C	A	C	T	CA	C	G	C	G	G	C	A	T	A	A	G	G	T	G	-13	T	-	A*12	A	T	G	C	T	C	A	G	A*7	C	GC	C	A	+9	T	C	T*6	-	A*9	C*6	A	-	A	C*7	C*13
Y3551	HapB	C	A	C	T	CA	C	G	C	G	G	C	A	T	A	A	G	G	T	G	-13	T	-	A*12	A	T	G	C	T	C	A	G	A*7	C	GC	C	A	+9	T	C	T*6	-	A*9	C*6	A	-	A	C*7	C*13
YX1	HapB	C	A	C	T	CA	C	G	C	G	G	C	A	T	A	A	G	G	T	G	-13	T	-	A*12	A	T	G	C	T	C	A	G	A*7	C	GC	C	A	+9	T	C	T*6	-	A*9	C*6	A	-	A	C*7	C*14
GC2	HapB	C	A	C	T	CA	C	G	C	G	G	C	A	T	A	A	G	G	T	G	-13	T	-	A*12	A	T	G	C	T	C	A	G	A*7	C	GC	C	A	+9	T	C	T*6	-	A*9	C*6	A	-	A	C*7	C*14
IR64	HapC	C	A	C	T	CA	C	G	C	G	G	C	A	T	A	A	G	G	T	G	-13	T	-	A*12	A	T	G	C	T	C	A	G	A*7	C	GC	C	A	+9	T	C	T*6	-	A*9	C*6	A	-	A	C*7	C*15
D62	HapD	C	A	C	T	CA	C	G	C	G	G	C	A	T	A	A	G	G	T	G	-13	T	-	A*12	A	T	G	C	T	C	A	G	A*7	C	GC	C	A	+9	T	C	T*6	-	A*9	C*6	A	-	A	C*7	C*16
DG	HapD	C	A	C	T	CA	C	G	C	G	G	C	A	T	A	A	G	G	T	G	-13	T	-	A*11	A	T	G	C	T	C	A	G	A*7	C	GC	C	A	+9	T	C	T*6	-	A*9	C*6	A	-	A	C*7	C*15
TM	HapD	C	A	C	T	CA	C	G	C	G	G	C	A	T	A	A	G	G	T	G	-13	T	-	A*12	A	T	G	C	T	C	A	G	A*7	C	GC	C	A	+9	T	C	T*6	-	A*9	C*6	A	-	A	C*7	C*16
Tumba	HapD	C	A	C	T	CA	C	G	C	G	G	C	A	T	A	A	G	G	T	G	-13	T	-	A*12	A	T	G	C	T	C	A	G	A*7	C	GC	C	A	+9	T	C	T*6	-	A*9	C*6	A	-	A	C*7	C*14
TFB	HapD	C	A	C	T	CA	C	G	C	G	G	C	A	T	A	A	G	G	T	G	-13	T	-	A*12	A	A	G	C	T	C	A	G	A*7	C	GC	C	A	+9	T	C	T*6	-	A*9	C*6	A	-	A	C*7	C*16
WSSM	HapD	C	G	C	G	CA	T	G	C	G	G	C	A	T	A	A	G	G	T	G	-13	T	-	A*10	A	T	G	C	T	C	A	G	A*7	C	GC	C	A	+9	T	C	T*6	-	A*9	C*6	A	-	A	C*6	C*8
HZ	HapD	C	G	C	G	CA	T	G	C	G	G	C	A	T	A	A	G	G	T	G	-13	T	-	A*10	A	T	G	C	T	C	A	G	A*7	C	GC	C	A	+9	T	C	T*6	-	A*9	C*6	A	-	A	C*7	C*8
N22	HapD	C	G	C	T	-	C	T	C	G	G	C	A	T	AA	A	G	G	T	G	-13	T	-	A*10	A	T	G	C	T	T	A	G	A*7	T	GC	C	A	+9	T	C	T*6	-	A*9	C*7	C	-	A	C*6	C*14
9311	HapE	C	G	C	T	CA	T	G	C	G	G	C	A	T	A	C	A	G	T	G	T	A	-	A*9	A	T	G	A	T	C	G	G	A*7	C	GG	C	A	+9	C	T	T*6	TA	A*10	C*7	C	C	A	C*7	C*8
ZS97	HapE	C	G	C	T	CA	T	G	C	G	G	C	A	T	A	C	A	G	T	G	T	A	-	A*9	A	T	G	A	T	C	G	G	A*7	C	GG	C	A	+9	C	T	T*6	TA	A*10	C*7	C	C	A	C*7	C*8
CN1	HapE	C	G	C	T	CA	T	G	C	G	G	C	A	T	A	C	A	G	T	G	T	A	-	A*9	A	T	G	A	T	C	G	G	A*7	C	GG	C	A	+9	C	T	T*6	TA	A*10	C*7	C	C	A	C*7	C*8
FS32	HapE	C	G	C	T	CA	T	G	C	G	G	C	A	T	A	C	A	G	T	G	T	A	-	A*9	A	T	G	A	T	C	G	G	A*7	C	GG	C	A	+9	C	T	T*6	TA	A*10	C*7	C	C	A	C*7	C*8
G46	HapE	C	G	C	T	CA	T	G	C	G	G	C	A	T	A	C	A	G	T	G	T	A	-	A*9	A	T	G	A	T	C	G	G	A*7	C	GG	C	A	+9	C	T	T*6	TA	A*10	C*7	C	C	A	C*7	C*8
G8	HapE	C	G	C	T	CA	T	G	C	G	G	C	A	T	A	C	A	G	T	G	T	A	-	A*9	A	T	G	A	T	C	G	G	A*7	C	GG	C	A	+9	C	T	T*6	TA	A*10	C*7	C	C	A	C*7	C*8
II32	HapE	C	G	C	T	CA	T	G	C	G	G	C	A	T	A	C	A	G	T	G	T	A	-	A*9	A	T	G	A	T	C	G	G	A*7	C	GG	C	A	+9	C	T	T*6	TA	A*10	C*6	C	C	A	C*7	C*8
	Note: The red content in the 'Position' row is the position of reported unique SNP for HapB by Wu et al (2020).
[truncated: 28 more columns]

## Sheet: Table 9 OsTCP19
Supplementary Table 9 Haplotype analysis of OsTCP19 in the 36 rice accessions with reference genome
Accessions	Position	-2165	-2163	-2145	-2135	-2108	-2080	-2022	-1918	-1891	-1874	-1842	-1779	-1769	-1743	-1626	-1605	-1591	-1574	-1450	-1315	-1347	-1325	-1309	-1307	-1244	-1233	-1211	-1193	-1167	-1075	-1067	-1054	-1042	-1010	-990	-945	-861	-844	-828	-791	-775	-720	-699	-684	-610	-607	-594	-532
		5'UTR	5'UTR	5'UTR	5'UTR	5'UTR	5'UTR	5'UTR	5'UTR	5'UTR	5'UTR	5'UTR	5'UTR	5'UTR	5'UTR	5'UTR	5'UTR	5'UTR	5'UTR	5'UTR	5'UTR	5'UTR	5'UTR	5'UTR	5'UTR	5'UTR	5'UTR	5'UTR	5'UTR	5'UTR	5'UTR	5'UTR	5'UTR	5'UTR	5'UTR	5'UTR	5'UTR	5'UTR	5'UTR	5'UTR	5'UTR	5'UTR	5'UTR	5'UTR	5'UTR	5'UTR	5'UTR	5'UTR	5'UTR
	a.a. sub
NIP	HapA	C	G	T	G	A	C	T	G	C	GTG*2	C	G	G	A	C	C	GAG	T	T	G	A	T	A	C	A	C	T	ATCC	A	ACA	G	T	T	A	G	T	T	A	A	G	C	C	C	C	G	C	TC*10	C
02428	HapA	C	G	T	G	A	C	T	G	C	GTG*2	C	G	G	A	C	C	GAG	T	T	G	A	T	A	C	A	C	T	ATCC	A	ACA	G	T	T	A	G	T	T	A	A	G	C	C	C	C	G	C	TC*10	C
9311	HapA	C	G	T	G	A	C	T	G	C	GTG*2	C	G	G	A	C	C	GAG	T	T	G	A	T	A	C	A	C	T	ATCC	A	ACA	G	T	T	A	G	T	T	A	A	G	C	C	C	C	G	C	TC*9	C
DHX2	HapA	C	G	T	G	A	C	T	G	C	GTG*2	C	G	G	A	C	C	GAG	T	T	G	A	T	A	C	A	C	T	ATCC	A	ACA	G	T	T	A	G	T	T	A	A	G	C	C	C	C	G	C	TC*11	C
FH838	HapA	C	G	T	G	A	C	T	G	C	GTG*2	C	G	G	A	C	C	GAG	T	T	G	A	T	A	C	A	C	T	ATCC	A	ACA	G	T	T	A	G	T	T	A	A	G	C	C	C	C	G	C	TC*9	C
G630	HapA	C	G	T	G	A	C	T	G	C	GTG*2	C	G	G	A	C	C	GAG	T	T	G	A	T	A	C	A	C	T	ATCC	A	ACA	G	T	T	A	G	T	T	A	A	G	C	C	C	C	G	C	TC*9	C
J4115	HapA	C	G	T	G	A	C	T	G	C	GTG*2	C	G	G	A	C	C	GAG	T	T	G	A	T	A	C	A	C	T	ATCC	A	ACA	G	T	T	A	G	T	T	A	A	G	C	C	C	C	G	C	TC*9	C
Kosh	HapA	C	G	T	G	A	C	T	G	C	GTG*2	C	G	G	A	C	C	GAG	T	T	G	A	T	A	C	A	C	T	ATCC	A	ACA	G	T	T	A	G	T	T	A	A	G	C	C	C	C	G	C	TC*10	C
KY131	HapA	C	G	T	G	A	C	T	G	C	GTG*2	C	G	G	A	C	C	GAG	T	T	G	A	T	A	C	A	C	T	ATCC	A	ACA	G	T	T	A	G	T	T	A	A	G	C	C	C	C	G	C	TC*11	C
Lemont	HapA	C	G	T	G	A	C	T	G	C	GTG*2	C	G	G	A	C	C	GAG	T	T	G	A	T	A	C	A	C	T	ATCC	A	ACA	G	T	T	A	G	T	T	A	A	G	C	C	C	C	G	C	TC*10	C
LJ	HapA	C	G	T	G	A	C	T	G	C	GTG*2	C	G	G	A	C	C	GAG	T	T	G	A	T	A	C	A	C	T	ATCC	A	ACA	G	T	T	A	G	T	T	A	A	G	C	C	C	C	G	C	TC*10	C
NamRoo	HapA	C	G	T	G	A	C	T	G	C	GTG*2	C	G	G	A	C	C	GAG	T	T	G	A	T	A	C	A	C	T	ATCC	A	ACA	G	T	T	A	G	T	T	A	A	G	C	C	C	C	G	C	TC*11	C
R498	HapA	C	G	T	G	A	C	T	G	C	GTG*2	C	G	G	A	C	C	GAG	T	T	G	A	T	A	C	A	C	T	ATCC	A	ACA	G	T	T	A	G	T	T	A	A	G	C	C	C	C	G	C	TC*9	C
Y58S	HapA	C	G	T	G	A	C	T	G	C	GTG*2	C	G	G	A	C	C	GAG	T	T	G	A	T	A	C	A	C	T	ATCC	A	ACA	G	T	T	A	G	T	T	A	A	G	C	C	C	C	G	C	TC*9	C
YX1	HapA	C	G	T	G	A	C	T	G	C	GTG*2	C	G	G	A	C	C	GAG	T	T	G	A	T	A	C	A	C	T	ATCC	A	ACA	G	T	T	A	G	T	T	A	A	G	C	C	C	C	G	C	TC*9	C
ZH11	HapA	C	G	T	G	A	C	T	G	C	GTG*2	C	G	G	A	C	C	GAG	T	T	G	A	T	A	C	A	C	T	ATCC	A	ACA	G	T	T	A	G	T	T	A	A	G	C	C	C	C	G	C	TC*10	C
CN1	HapA	C	G	G	G	A	C	T	G	C	GTG*2	C	G	G	A	C	C	GAG	T	T	G	A	T	A	C	A	C	T	ATCC	A	ACA	G	T	T	A	G	T	T	A	A	G	C	C	C	C	G	T	TC*13	C
D62	HapA	C	G	G	G	A	C	T	G	C	GTG*2	C	G	G	A	C	C	GAG	T	T	G	A	T	A	C	A	C	T	ATCC	A	ACA	G	T	T	A	G	T	T	A	A	G	C	C	C	C	G	T	TC*13	C
DG	HapA	C	G	G	G	A	C	T	G	C	GTG*2	C	G	G	A	C	C	GAG	T	T	G	A	T	A	C	A	C	T	ATCC	A	ACA	G	T	T	A	G	T	T	A	A	G	C	C	C	C	G	T	TC*13	C
FS32	HapA	C	G	G	G	A	C	T	G	C	GTG*2	C	G	G	A	C	C	GAG	T	T	G	A	T	A	C	A	C	T	ATCC	A	ACA	G	T	T	A	G	T	T	A	A	G	C	C	C	C	G	T	TC*13	C
G46	HapA	C	G	G	G	A	C	T	G	C	GTG*2	C	G	G	A	C	C	GAG	T	T	G	A	T	A	C	A	C	T	ATCC	A	ACA	G	T	T	A	G	T	T	A	A	G	C	C	C	C	G	T	TC*13	C
G8	HapA	C	G	G	G	A	C	T	G	C	GTG*2	C	G	G	A	C	C	GAG	T	T	G	A	T	A	C	A	C	T	ATCC	A	ACA	G	T	T	A	G	T	T	A	A	G	C	C	C	C	G	T	TC*13	C
II32	HapA	C	G	G	G	A	C	T	G	C	GTG*2	C	G	G	A	C	C	GAG	T	T	G	A	T	A	C	A	C	T	ATCC	A	ACC	G	T	T	A	G	T	T	A	A	G	C	C	C	C	G	T	TC*12	C
MH63	HapA	C	G	G	G	A	C	T	G	C	GTG*2	C	G	G	A	C	C	GAG	T	T	G	A	T	A	C	A	C	T	ATCC	A	ACA	G	T	T	A	G	T	T	A	A	G	C	C	C	C	G	C	TC*10	C
R527	HapA	C	G	G	G	A	C	T	G	C	GTG*2	C	G	G	A	C	C	GAG	T	T	G	A	T	A	C	A	C	T	ATCC	A	ACA	G	T	T	A	G	T	T	A	A	G	C	C	C	C	G	C	TC*10	C
TFB	HapA	C	G	G	G	A	C	T	G	C	GTG*2	C	G	G	A	C	C	GAG	T	T	G	A	T	A	C	A	C	T	ATCC	A	ACA	G	T	T	A	G	T	T	A	A	G	C	C	C	C	G	T	TC*13	C
WSSM	HapA	C	G	G	G	A	C	T	G	C	GTG*2	C	G	G	A	C	C	GAG	T	T	G	A	T	A	C	A	C	T	ATCC	A	ACA	G	T	T	A	G	T	T	A	A	G	C	C	C	C	G	T	TC*13	C
Y3551	HapA	C	G	G	G	A	C	T	G	C	GTG*2	C	G	G	A	C	C	GAG	T	T	G	A	T	A	C	A	C	T	ATCC	A	ACA	G	T	T	A	G	T	T	A	A	G	C	C	C	C	G	T	TC*13	C
ZS97	HapA	C	G	G	G	A	C	T	G	C	GTG*2	C	G	G	A	C	C	GAG	T	T	G	A	T	A	C	A	C	T	ATCC	A	ACA	G	T	T	A	G	T	T	A	A	G	C	C	C	C	G	T	TC*13	C
HZ	HapB	T	G	T	G	A	C	-29	G	C	GTG*2	T	G	A	A	C	A	GAG	T	-17	G	G	A	G	C	A	C	T	TTCT	A	AACA	G	C	T	-20	G	T	T	A	A	G	C	C	C	C	G	C	TC*11	G
IR64	HapB	T	G	T	G	A	C	-29	G	C	GTG*2	T	G	A	A	C	A	GAG	T	-17	G	G	A	G	C	A	C	T	TTCT	A	AACA	G	C	T	-20	G	T	T	A	A	G	C	C	C	C	G	C	TC*11	G
S548	HapB	T	G	T	G	A	C	-29	G	C	GTG*2	T	G	A	A	C	A	GAG	T	-17	G	G	A	G	C	A	C	T	TTCT	A	AACA	G	C	T	-20	G	T	T	A	A	G	C	C	C	C	G	C	TC*11	G
N22	HapB	C	G	T	A	A	C	-29	G	C	GTG*2	T	G	A	A	C	A	GAG	T	-17	G	G	A	G	C	A	C	T	TTCT	A	AACA	G	C	T	A	G	+6	T	A	A	A	C	C	C	C	G	C	TC*8	G
Tumba	HapB	C	G	T	G	A	C	-29	G	C	GTG*2	T	G	A	A	C	A	GAG	T	-17	G	G	A	A	C	A	C	T	TTCT	T	ACA	G	C	T	A	G	T	T	A	A	G	C	C	C	C	G	C	TC*10	G
TM	HapB	C	G	T	G	A	C	-29	G	C	GTG*2	C	G	G	A	C	A	GAG	T	T	G	G	A	A	C	A	G	T	TTCT	A	ACA	G	C	T	A	G	T	T	A	G	G	C	C	C	C	G	C	TC*8	G
Basmati 1	n.d.	C	A	T	G	G	T	-29	A	T	GTG*3	C	A	G	G	A	A	AAT	A	T	A	G	T	A	T	G	C	C	ATCC	A	AACA	A	C	A	A	A	T	C	G	A	G	T	-	T	+1092	A	C	TC*6	C
	Note: The variation in the cells filled with red color was reported functional variation by Liu et al (2020).
[truncated: 43 more columns]

## Sheet: Talbe 10 ARE1
Supplementary Table 10 Haplotype analysis of ARE1 in the 36 rice accessions with reference genome
Accessions	Position	-1921	-1811	-1778	-1756	-1735	-1659	-1546	-1441	-1394	-1384	-1371	-1293	-1255	-1131	-1109	-1088	-1045	-1025	-982	-953	-867	-862	-852	-828	-757	-738	-737	-723	-691	-682	-678	-631	-585	-572	-466	-393	-306	-241	+185	+189	+492	+644	+647	+673	+865	+881	+882	+941
		5'UTR	5'UTR	5'UTR	5'UTR	5'UTR	5'UTR	5'UTR	5'UTR	5'UTR	5'UTR	5'UTR	5'UTR	5'UTR	5'UTR	5'UTR	5'UTR	5'UTR	5'UTR	5'UTR	5'UTR	5'UTR	5'UTR	5'UTR	5'UTR	5'UTR	5'UTR	5'UTR	5'UTR	5'UTR	5'UTR	5'UTR	5'UTR	5'UTR	5'UTR	5'UTR	5'UTR	5'UTR	5'UTR	Ex1	Ex1	Ex1	In1	In1	In1	In1	In1	In1	In1
	a.a. sub																																							R->Q
NIP	HapA	G	A	G	G	G	C	A	G	T	A	A	A	A	G	A	G	T	G	G	T	A	C	T	T	T	T	C	C	A	T	G	G	G	GA	C	C	T	T	G	A	T	G	A	G	A	C	A	G
02428	HapA	G	A	G	G	G	C	A	G	T	A	A	A	A	G	A	G	T	G	G	T	A	C	T	T	T	T	C	C	A	T	G	G	G	GAGAAA	C	C	T	T	G	A	T	G	A	G	A	C	A	G
DHX2	HapA	G	A	G	G	G	C	A	G	T	A	A	A	A	G	A	G	T	G	G	T	A	C	T	T	T	T	C	C	A	T	G	G	G	GAGAAA	C	C	T	T	G	A	T	G	A	G	A	C	A	G
Kosh	HapA	G	A	G	G	G	C	A	G	T	A	A	A	A	G	A	G	T	G	G	T	A	C	T	T	T	T	C	C	A	T	G	G	G	GAGAAA	C	C	T	T	G	A	T	G	A	G	A	C	A	G
KY131	HapA	G	A	G	G	G	C	A	G	T	A	A	A	A	G	A	G	T	G	G	T	A	C	T	T	T	T	C	C	A	T	G	G	G	GAGAAA	C	C	T	T	G	A	T	G	A	G	A	C	A	G
Lemont	HapA	G	A	G	G	G	C	A	G	T	A	A	A	A	G	A	G	T	G	G	T	A	C	T	T	T	T	C	C	A	T	G	G	G	GAGAAA	C	C	T	T	G	A	T	G	A	G	A	C	A	G
LJ	HapA	G	A	G	G	G	C	A	G	T	A	A	A	A	G	A	G	T	G	G	T	A	C	T	T	T	T	C	C	A	T	G	G	G	GAGAAA	C	C	T	T	G	A	T	G	A	G	A	C	A	G
ZH11	HapA	G	A	G	G	G	C	A	G	T	A	A	A	A	G	A	G	T	G	G	T	A	C	T	T	T	T	C	C	A	T	G	G	G	GAGAAA	C	C	T	T	G	A	T	G	A	G	A	C	A	G
FH838	HapB	G	T	G	A	G	C	A	G	A	G	A	A	A	G	A	G	T	G	G	C	G	C	T	T	T	C	-	C	G	T	G	G	G	GAGAAA	C	+6	T	C	G	A	T	A	A	G	G	C	G	G
IR64	HapB	G	T	G	A	G	C	A	G	A	G	A	A	A	G	A	G	T	G	G	C	G	C	T	T	T	C	-	C	G	T	G	G	G	GAGAAA	C	+6	T	C	G	A	T	A	A	G	G	C	G	G
J4115	HapB	G	T	G	A	G	C	A	G	A	G	A	A	A	G	A	G	T	G	G	C	G	C	T	T	T	C	-	C	G	T	G	G	G	GAGAAA	C	+6	T	C	G	A	T	A	A	G	G	C	G	G
MH63	HapB	G	T	G	A	G	C	A	G	A	G	A	A	A	G	A	G	T	G	G	C	G	C	T	T	T	C	-	C	G	T	G	G	G	GAGAAA	C	+6	T	C	G	A	T	A	A	G	G	C	G	G
R498	HapB	G	T	G	A	G	C	A	G	A	G	A	A	A	G	A	G	T	G	G	C	G	C	T	T	T	C	-	C	G	T	G	G	G	GAGAAA	C	+6	T	C	G	A	T	A	A	G	G	C	G	G
R527	HapB	G	T	G	A	G	C	A	G	A	G	A	A	A	G	A	G	T	G	G	C	G	C	T	T	T	C	-	C	G	T	G	G	G	GAGAAA	C	+6	T	C	G	A	T	A	A	G	G	C	G	G
S548	HapB	G	T	G	A	G	C	A	G	A	G	A	A	A	G	A	G	T	G	G	C	G	C	T	T	T	C	-	C	G	T	G	G	G	GAGAAA	C	+6	T	C	G	A	T	A	A	G	G	C	G	G
9311	HapC	G	A	G	G	G	C	A	G	T	A	A	AA	A	G	A	G	T	G	G	C	G	C	T	T	T	C	C	T	A	C	T	G	G	GAAA	+7808	C	T	C	G	A	T	A	G	G	G	C	G	G
CN1	HapC	G	A	G	G	G	C	A	G	T	A	A	AA	A	G	A	G	T	G	G	C	G	C	T	T	T	C	C	T	A	C	T	G	G	GAAA	+7808	C	T	C	G	A	T	A	G	G	G	C	G	G
D62	HapC	G	A	G	G	G	C	A	G	T	A	A	AA	A	G	A	G	T	G	G	C	G	C	T	T	T	C	C	T	A	C	T	G	G	GAAA	+7808	C	T	C	G	A	T	A	G	G	G	C	G	G
DG	HapC	G	A	G	G	G	C	A	G	T	A	A	AA	A	G	A	G	T	G	G	C	G	C	T	T	T	C	C	T	A	C	T	G	A	GAAA	+7808	C	T	C	G	A	T	A	G	G	G	C	G	G
FS32	HapC	G	A	G	G	G	C	A	G	T	A	A	AA	A	G	A	G	T	G	G	C	G	C	T	T	T	C	C	T	A	C	T	G	G	GAAA	+7808	C	T	C	G	A	T	A	G	G	G	C	G	G
G46	HapC	G	A	G	G	G	C	A	G	T	A	A	AA	A	G	A	G	T	G	G	C	G	C	T	T	T	C	C	T	A	C	T	G	G	GAAA	+7808	C	T	C	G	A	T	A	G	G	G	C	G	G
G8	HapC	G	A	G	G	G	C	A	G	T	A	A	AA	A	G	A	G	T	G	G	C	G	C	T	T	T	C	C	T	A	C	T	G	G	GAAA	+7808	C	T	C	G	A	T	A	G	G	G	C	G	G
II32	HapC	G	A	G	G	G	C	A	G	T	A	A	AA	A	G	A	G	T	G	G	C	G	C	T	T	T	C	C	T	A	C	T	G	G	GAAA	+7808	C	T	C	G	A	T	A	G	G	G	C	G	G
HZ	HapC	G	A	G	G	G	C	A	G	T	A	A	AA	A	G	A	G	T	G	G	C	G	C	T	T	T	C	C	T	A	C	T	G	G	GAAA	+7808	C	T	C	G	A	T	A	G	G	G	C	G	G
TFB	HapC	G	A	G	G	G	C	A	G	T	A	A	AA	A	G	A	G	T	G	G	C	G	C	T	T	T	C	C	T	A	C	T	G	G	GAAA	+7808	C	T	C	G	A	T	A	G	G	G	C	G	G
WSSM	HapC	G	A	G	G	G	C	A	G	T	A	A	AA	A	G	A	G	T	G	G	C	G	C	T	T	T	C	C	T	A	C	T	G	G	GAAA	+7808	C	T	C	G	A	T	A	G	G	G	C	G	G
Y3551	HapC	G	A	G	G	G	C	A	G	T	A	A	AA	A	G	A	G	T	G	G	C	G	C	T	T	T	C	C	T	A	C	T	G	G	GAAA	+7808	C	T	C	G	A	T	A	G	G	G	C	G	G
Y58S	HapC	G	A	G	G	G	C	A	G	T	A	A	AA	A	G	A	G	T	G	G	C	G	C	T	T	T	C	C	T	A	C	T	G	G	GAAA	+7808	C	T	C	G	A	T	A	G	G	G	C	G	G
YX1	HapC	G	A	G	G	G	C	A	G	T	A	A	AA	A	G	A	G	T	G	G	C	G	C	T	T	T	C	C	T	A	C	T	G	G	GAAA	+7808	C	T	C	G	A	T	A	G	G	G	C	G	G
ZS97	HapC	G	A	G	G	G	C	A	G	T	A	A	AA	A	G	A	G	T	G	G	C	G	C	T	T	T	C	C	T	A	C	T	G	G	GAAA	+7808	C	T	C	G	A	T	A	G	G	G	C	G	G
N22	n.d.	G	T	G	A	G	C	A	G	A	A	A	A	A	A	A	G	T	G	G	C	G	T	C	C	T	C	-	C	G	T	G	G	G	GAGAAA	C	C	+6	C	G	A	A	A	A	G	G	C	A	G
G630	n.d.	G	A	G	A	G	C	A	G	A	A	G	A	A	G	A	G	T	G	G	C	G	C	T	T	T	C	-	C	G	T	G	G	G	GAGAAA	C	C	T	C	G	A	A	A	A	G	G	C	A	G
TM	n.d.	G	A	G	A	G	C	A	G	A	A	G	A	A	G	A	G	T	G	G	C	G	C	T	T	T	C	-	C	G	T	G	G	G	GAGAAA	C	C	T	C	G	A	A	A	A	G	G	C	A	G
Basmti 1	n.d.	A	A	G	A	G	C	A	G	T	A	A	A	A	G	G	G	C	A	A	C	G	C	T	T	T	C	C	C	G	C	G	G	G	GAGA	C	C	+3	T	A	G	T	A	A	T	G	C	A	G
TUMBA	n.d.	G	A	A	G	A	C	A	G	T	A	A	A	A	G	A	G	C	G	G	C	G	C	T	T	T	C	C	C	G	C	T	G	G	GAGAGAAA	C	C	T	C	G	A	T	A	A	G	G	T	G	G
NamRoo	n.d.	G	A	G	A	G	+11988	G	T	T	A	A	T	T	G	G	A	C	G	G	C	G	C	T	T	A	T	C	C	G	C	T	T	G	GAGAGAAA	C	+6	T	C	G	A	T	A	A	G	G	C	G	A
	Note: The red content in the 'Position' row are positions of reported variations by Wang et al (2018).
[truncated: 33 more columns]

## Sheet: Table 11 DEP1
Supplementary Table 11 Haplotype analysis of DEP1 in the 36 rice accessions with reference genome
Accessions	Position	-1885	-1786	-1341	-1255	-1196	-1107	-976	-951	-940	-906	-734	-629	-503	-493	-486	-30	+41	+397	+406	+510	+608	+700	+1309	+1447	+1646	+1659	+1662	+1664	+1679	+1689	+1696	+1722	+1737	+1782	+1791	+1829	+1876	+1890	+1926	+1931	+2188	+2226	+2246	+2359	+2475	+2788	+2846	+2876
		5'UTR	5'UTR	5'UTR	5'UTR	5'UTR	5'UTR	5'UTR	5'UTR	5'UTR	5'UTR	5'UTR	5'UTR	5'UTR	5'UTR	5'UTR	5'UTR	Ex1	In1	In1	In1	In1	In1	In1	In2	In2	In2	In2	In2	In2	In2	In2	In2	In2	In2	In2	In2	In2	In2	In2	In2	In2	In2	In2	In2	In2	In4	In4	In4
	a.a. sub																	K->R
NIP	HapA	C	C	A	C	G	G	C	C	G	T	G*5	G	A	G	T	G	A	A	A	T	A	T	C	T	G	G	A	T*3	A	C	G	G	G	G	T	T	T	C	T	C	T	G	C	C	G	A	G	A
02428	HapA	C	C	A	C	G	G	C	C	G	T	G*5	G	A	G	T	G	A	A	A	T	A	T	C	T	G	G	A	T*3	A	C	G	G	G	G	T	T	T	C	T	C	T	G	C	C	G	A	G	A
Basmati 1	HapA	C	C	A	C	G	G	C	C	G	T	G*5	G	A	G	T	G	A	A	A	T	A	T	C	T	G	G	A	T*3	A	C	G	G	G	G	T	T	T	C	T	C	T	G	C	C	G	A	G	A
DHX2	HapA	C	C	A	C	G	G	C	C	G	T	G*5	G	A	G	T	G	A	A	A	T	A	T	C	T	G	G	A	T*3	A	T	G	G	G	G	T	T	T	C	T	C	T	G	C	C	G	A	G	A
Kosh	HapA	C	C	A	C	G	G	C	C	G	T	G*5	G	A	G	T	G	A	A	A	T	A	T	C	T	G	G	A	T*3	A	C	G	G	G	G	T	T	T	C	T	C	T	G	C	C	G	A	G	A
Lemont	HapA	C	C	A	C	G	G	C	C	G	T	G*5	G	A	G	T	G	G	A	A	T	A	T	C	T	G	G	A	T*3	A	C	G	G	G	G	T	T	T	C	T	C	T	G	C	C	G	A	G	A
LJ	HapA	C	C	A	C	G	G	C	C	G	T	G*5	G	A	G	T	G	A	A	A	T	A	T	C	T	G	G	A	T*3	A	C	G	G	G	G	T	T	T	C	T	C	T	G	C	C	G	A	G	A
NamRoo	HapA	C	C	A	C	G	G	C	C	G	T	G*5	G	A	G	T	G	A	A	A	T	A	T	C	T	G	G	A	T*3	A	C	G	G	G	G	T	T	T	C	T	C	T	G	C	C	G	A	G	A
KY131	HapA	C	C	A	G	G	G	C	C	G	T	G*5	G	A	G	T	G	A	A	A	T	A	T	C	T	G	G	A	T*3	A	C	G	G	G	G	T	T	T	C	T	C	T	G	C	C	G	A	G	A
ZH11	HapA	C	C	A	G	G	C	C	C	G	T	G*5	G	A	G	T	G	A	A	A	T	A	T	C	T	G	G	A	T*3	A	C	G	G	G	G	T	T	T	C	T	C	T	G	C	C	G	A	G	A
Ballila	HapB	C	C	A	G	G	G	C	C	G	T	G*5	G	A	G	T	G	A	A	A	T	A	T	C	T	G	G	A	T*3	A	C	G	G	G	G	T	T	T	C	T	C	T	G	C	C	G	A	G	A
G8	HapC	C	C	C	C	C	G	C	G	A	G	G*6	T	C	C	G	G	A	A	A	T	A	T	T	T	G	G	+3	T*4	C	C	G	A	-7	G	C	C	C	C	T	A	T	A	T	C	A	A	A	A
J4115	HapC	C	C	C	C	C	G	C	G	A	G	G*6	T	C	C	G	G	A	A	A	T	A	T	T	T	G	G	+3	T*4	C	C	G	A	-7	G	C	C	C	C	T	A	T	A	T	C	A	A	A	A
S548	HapC	C	C	C	C	C	G	C	G	A	G	G*6	T	C	C	G	G	A	A	A	T	A	T	T	T	G	G	+3	T*4	C	C	G	A	-7	G	C	C	C	C	T	A	T	A	T	C	A	A	A	A
Y58S	HapC	C	C	C	C	C	G	C	G	A	G	G*6	T	C	C	G	G	A	A	A	T	A	T	T	T	G	G	+3	T*4	C	C	G	A	-7	G	C	C	C	C	T	A	T	A	T	C	A	A	A	A
HZ	HapC	C	C	C	C	C	G	C	G	A	G	G*6	T	C	C	G	G	A	A	A	T	A	T	T	T	G	G	+3	T*4	C	C	G	A	-7	G	C	C	C	C	T	A	T	A	T	C	A	A	A	A
Y3551	HapC	C	C	C	C	C	G	C	G	G	G	G*6	T	C	C	G	G	A	A	A	T	A	T	T	T	G	G	+3	T*4	C	C	G	A	-7	G	C	C	C	C	T	A	T	A	T	C	A	A	A	A
MH63	HapC	C	C	C	C	C	G	C	G	G	G	G*6	T	C	C	G	G	A	A	A	T	A	T	T	T	G	G	+3	T*4	C	C	G	A	-7	G	C	C	C	C	T	A	T	A	T	C	A	A	A	A
G630	HapC	C	C	C	C	C	G	C	G	G	G	G*6	T	C	C	G	G	A	A	A	T	A	T	T	T	G	G	+3	T*4	C	C	G	A	-7	G	C	C	C	C	T	A	T	A	T	C	A	A	A	A
R498	HapC	C	C	C	C	C	G	C	G	G	G	G*6	T	C	C	G	G	A	A	A	T	A	T	T	T	G	G	+3	T*4	C	C	G	A	-7	G	C	C	C	C	T	A	T	A	T	C	A	A	A	A
9311	HapD	T	C	C	C	G	G	C	G	G	G	G*6	T	C	C	G	G	A	A	A	T	A	T	T	T	G	G	+3	T*4	C	C	G	A	G	G	C	C	C	-15	T	A	-14	A	T	C	A	A	A	A
DG	HapD	T	C	C	C	G	G	C	G	G	G	G*6	T	C	C	G	G	A	A	A	T	A	T	T	T	G	G	+3	T*4	C	C	G	A	G	G	C	C	C	-15	T	A	-14	A	T	C	A	A	A	A
FS32	HapD	T	C	C	C	G	G	C	G	G	G	G*6	T	C	C	G	G	A	A	A	T	A	T	T	T	G	G	+3	T*4	C	C	G	A	G	G	C	C	C	-15	T	A	-14	A	T	C	A	A	A	A
II32	HapD	T	C	C	C	G	G	C	G	G	G	G*6	T	C	C	G	G	A	A	A	T	A	T	T	T	G	G	+3	T*4	C	C	G	A	G	G	C	C	C	-15	T	A	-14	A	T	C	A	A	A	A
TM	HapD	T	C	C	C	G	G	C	G	G	G	G*6	T	C	C	G	G	A	A	A	T	A	T	T	T	G	G	+3	T*4	C	C	G	A	G	G	C	C	C	-15	T	A	-14	A	T	C	A	A	A	A
YX1	HapD	T	C	C	C	G	G	C	G	G	G	G*6	T	C	C	G	G	A	A	A	T	A	T	T	T	G	G	+3	T*4	C	C	G	A	G	G	C	C	C	-15	T	A	-14	A	T	C	A	A	A	A
ZS97	HapD	T	C	C	C	G	G	C	G	G	G	G*6	T	C	C	G	G	A	A	A	T	A	T	T	T	G	G	+3	T*4	C	C	G	A	G	G	C	C	C	-15	T	A	-14	A	T	C	A	A	A	A
FH838	HapE	C	G	C	C	G	G	C	G	G	G	G*6	T	C	C	G	-	A	A	C	C	G	-	T	T	G	G	+3	T*4	C	C	G	A	G	G	C	C	C	C	T	A	-14	A	T	C	A	A	A	A
R527	HapE	C	G	C	C	G	G	C	G	G	G	G*6	T	C	C	G	-	A	A	C	C	G	-	T	T	G	G	+3	T*4	C	C	G	A	G	G	C	C	C	C	T	A	-14	A	T	C	A	A	A	A
TUMBA	HapE	C	G	C	C	G	G	C	G	G	G	G*6	T	C	C	G	-	A	A	C	C	G	-	T	T	G	G	+3	T*4	C	C	G	A	G	G	C	C	C	C	T	A	-14	A	T	C	A	A	A	A
WSSM	HapE	C	G	C	C	G	G	C	G	G	G	G*6	T	C	C	G	-	A	A	C	C	G	-	T	T	G	G	+3	T*4	C	C	G	A	G	G	C	C	C	C	T	A	-14	A	T	C	A	A	A	A
IR64	HapE	C	G	C	C	G	G	C	G	G	G	G*6	T	C	C	G	-	A	A	C	C	G	-	T	T	G	G	+3	T*4	C	C	G	A	G	G	C	C	C	C	T	A	-14	A	T	C	A	A	A	A
TFB	HapF	T	C	C	C	G	G	C	G	G	G	G*6	T	C	C	G	G	A	C	C	C	G	-	C	A	A	A	+3	T*4	C	C	A	G	G	A	T	C	C	-15	A	C	T	G	T	T	G	C	A	G
CN1	HapF	T	C	C	C	G	G	C	G	G	G	G*6	T	C	C	G	G	A	C	C	C	G	-	C	A	A	A	+3	T*4	C	C	A	G	G	A	T	C	C	-15	A	C	T	G	T	T	G	C	A	G
D62	HapF	T	C	C	C	G	G	C	G	G	G	G*6	T	C	C	G	G	A	C	C	C	G	-	C	A	A	A	+3	T*4	C	C	A	G	G	A	T	C	C	-15	A	C	T	G	T	T	G	C	A	G
G46	HapF	T	C	C	C	G	G	C	G	G	G	G*6	T	C	C	G	G	A	C	C	C	G	-	C	A	A	A	+3	T*4	C	C	A	G	G	A	T	C	C	-15	A	C	T	G	T	T	G	C	A	G
N22	HapF	T	C	C	C	G	G	T	G	G	G	G*6	T	C	C	G	G	A	C	C	C	G	-	C	A	A	A	+3	T*4	C	C	A	G	G	A	T	C	C	-15	A	C	T	G	T	T	G	C	A	G
	Note: The variation in the cell filled with red color was reported functional variation by Huang et al (2009).
[truncated: 17 more columns]

[truncated: 4 more sheets: Table 12 OsNAC42, Table 13 OsNLP4, Table 14 NRT1.1B, Table 15 TOND1]
