# Supplementary material for: Development and Application of Intragenic Markers for 14 Nitrogen-Use Efficiency Genes in Rice (Oryza sativa L.)
Source: Front Plant Sci. 2022 May 9;13:891860. doi: 10.3389/fpls.2022.891860 (PMC9125075; doi:10.3389/fpls.2022.891860)
Supplement: Supplementary file 3 [file Data_Sheet_2.xlsx]

## Sheet: Table 16
Supplementary Table 16 Haplotypes of the 14 NUE genes in 42 germplasm accessions
Accessiona)	Origin	Subpopu.b)	NUE genesc)														No. elite haplotypes
			OsNPF6.1	DNR1	MYB61	SBM1	NGR2	OsNR2	NGR5	OsTCP19	ARE1	DEP1	OsNAC42	OsNLP4	NRT1.1B	TOND1
Kasalath	India	Aus	A	HapB	HapB	HapB	A	HapB	C/D	HapB	A	A	A	HapB	A	A	6
Ballila	Italy	GJ	A	A	A	A	A	A	A	A	A	HapB	A	A	A	A	1
IAPAR9	Brazil	GJ	A	A	A	A	A	A	A	A	A	A	A	A	A	A	0
IRAT261	Nigeria	GJ	A	A	HapB	A	A	A	A	A	A	A	A	A	A	A	1
St.No.1	Japan	GJ	A	A	A	A	A	A	A	A	A	A	A	A	A	A	0
Suyunuo	China	GJ	A	A	HapB	HapD	A	A	A	A	A	A	A	A	A	A	1
Taichung 65	Taiwan, China	GJ	A	A	A	A	A	A	A	A	A	A	A	A	A	A	0
Chalbyeo	Korea, Republic of	GJ-tmp	A	A	A	A	A	A	A	A	A	A	A	A	A	A	0
Shinchiku-Iku_97	Taiwan, China	GJ-tmp	A	A	A	A	A	A	A	A	A	A	A	A	A	A	0
Katy	USA	GJ-trp	A	A	A	n.d.	A	A	A	A	A	A	A	A	A	A	0
K3	Japan	n.d.	A	A	HapB	A	A	A	A	A	A	A	A	A	A	A	1
75-1-127	IRRI, Philippine	XI	A	n.d.	HapB	HapD	HapB	HapB	A	HapB	HapC	A	A	A	HapB	HapB	7
Basmati 370	Pakistan	XI	A	HapB	HapB	HapD	A	HapB	A	HapB	A	A	A	A	A	n.d.	4
BG367	India	XI	A	HapB	HapB	HapD	A	HapB	A	n.d.	HapC	A	A	HapB	HapB	HapB	7
Dular	India	XI	A	HapB	HapB	HapB	A	HapB	HapB	HapB	HapB	A	A	HapB	A	n.d.	8
Ganxiangnuo	Jiangxi, China	XI	A	HapB	HapB	HapD	A	HapB	HapB	A	A	A	A	HapB	HapB	HapB	7
Gumei 2	Sichuan, China	XI	HapB	HapB	HapB	HapD	HapB	HapB	C/D	A	HapC	A	HapB	HapB	HapB	A	9
IR24	IRRI, Philippine	XI	A	HapB	n.d.	HapD	A	HapB	C/D	A	HapC	A	HapB	HapB	HapB	HapB	7
IR36	IRRI, Philippine	XI	A	HapB	HapB	HapD	A	HapB	C/D	A	HapB	A	HapB	HapB	HapB	HapB	8
IR58025B	IRRI, Philippine	XI	A	HapB	HapB	HapD	HapB	HapB	HapB	A	HapC	A	HapB	HapB	A	HapB	9
Jasmine Rice	USA	XI	A	HapB	HapB	HapD	A	HapB	C/D	A	A	A	HapB	HapB	HapB	HapB	7
Modan	Pakistan	XI	A	HapB	HapB	HapB	A	A	C/D	A	HapB	A	A	A	A	A	4
NM73	Anhui, China	XI	A	HapB	HapB	A	HapB	HapB	A	A	A	A	A	HapB	HapB	HapB	7
Q61	China	XI	A	HapB	HapB	HapB	A	HapB	C/D	HapB	A	A	A	HapB	A	A	7
Qingguai No.3	China	XI	A	HapB	HapB	HapD	A	HapB	HapB	A	HapC	A	A	HapB	HapB	HapB	8
Teqing No.2	Guangdong, China	XI	A	HapB	HapB	HapD	A	HapB	HapB	A	HapC	A	A	HapB	HapB	HapB	8
Tetep V1	Vietnam	XI	A	HapB	HapB	HapD	A	HapB	C/D	A	A	A	HapB	HapB	HapB	A	6
Tetep V2	Vietnam	XI	A	HapB	HapB	A	A	HapB	A	A	HapC	A	A	HapB	HapB	HapB	7
Zhong4188	China	XI	A	HapB	HapB	HapD	A	HapB	C/D	n.d.	HapC	A	A	HapB	HapB	HapB	7
Guichao 2	Guangdong, China	XI-1A	A	HapB	HapB	HapD	A	HapB	HapB	A	HapC	A	A	HapB	HapB	HapB	8
Gumei 4	Sichuan, China	XI-1A	A	HapB	HapB	HapD	A	HapB	C/D	A	HapC	A	HapB	HapB	HapB	A	7
Nanjing11 V1	Jiangsu, China	XI-1A	HapB	HapB	HapB	HapD	A	HapB	A	A	HapC	A	A	HapB	HapB	A	7
Nanjing11 V2	Jiangsu, China	XI-1A	A	HapB	HapB	HapD	A	HapB	A	A	HapC	A	A	HapB	HapB	HapB	7
Pai-Chueh-Chiu-Liu	China	XI-1A	HapB	HapB	HapB	HapD	A	HapB	A	A	HapC	A	A	HapB	HapB	HapB	8
TN1	Taiwan, China	XI-1A	A	HapB	HapB	HapD	A	HapB	C/D	A	HapC	A	A	HapB	HapB	HapB	7
Amol 3 (Sona)	Iran	XI-1B	A	HapB	HapB	HapD	HapB	HapB	HapB	A	HapC	A	A	HapB	HapB	HapB	9
CO 22	India	XI-adm	HapB	HapB	HapB	HapD	A	HapB	C/D	HapB	HapB	A	A	HapB	HapB	A	8
Huagengxian74	Guangdong, China	XI-adm	A	HapB	A	HapD	A	HapB	HapB	A	HapC	A	HapB	HapB	HapB	HapB	8
Jiangxisimiao	Jiangxi, China	XI-adm	A	HapB	HapB	HapD	HapB	HapB	HapB	A	HapC	A	HapB	HapB	A	HapB	9
Nona Bokra	India	XI-adm	HapB	HapB	HapB	A	A	HapB	C/D	A	HapC	A	A	HapB	HapB	HapB	8
Zihui 100	Anhui, China	XI-adm	A	HapB	HapB	HapD	A	HapB	A	A	A	A	HapB	HapB	HapB	HapB	7
Note: a) Tetep V1 and V2 indicates two different versions of Tetep, which carry different haplotypes at some NUE genes. It’s the same with the two versions of Nanjing11.
b) The subpopulation information referred to the paper reported by Wang et al (2018).
c) A represents haplotypes excluding the elite haplotype. n.d., not determined. If no PCR product was produced from an accession, the haplotype of the gene would be termed as n.d...

## Sheet: Table 17
Supplementary Table 17 Haplotypes of the 14 NUE genes in 71 GJ cultivars approved in China
Cultivar	Provincea)	NUE genesb)														No. elite haplotypes
		OsNPF6.1	DNR1	MYB61	SBM1	NGR2	OsNR2	NGR5	OsTCP19	ARE1	DEP1	OsNAC42	OsNLP4	NRT1.1B	TOND1
Fengnuo 1246	Anhui	A	A	A	A	A	A	A	A	A	HapB	A	A	A	A	1
Wankennuo 1	Anhui	A	A	A	A	A	A	A	A	A	A	A	A	A	A	0
Guangwei 11	China	A	A	A	A	A	A	A	A	A	HapB	A	A	A	A	1
Jindao 263	China	A	A	A	A	A	A	A	A	A	HapB	A	A	A	A	1
Jingeng 253	China	A	A	A	A	A	A	A	A	A	HapB	A	A	A	A	1
Jinggeng 818	China	A	A	A	A	A	A	A	A	A	HapB	A	A	A	A	1
Jinyuan 45	China	A	A	HapB	A	A	A	HapB	A	HapD	A	A	A	A	A	3
Kenxiang 48	China	A	A	A	A	A	A	A	A	A	HapB	A	A	A	A	1
Lvxiu 19	China	A	A	A	A	A	A	A	A	A	HapB	A	A	A	A	1
Shengdao 15	China	A	A	A	A	A	A	A	A	A	HapB	A	A	A	A	1
Shengdao 16	China	A	A	A	A	A	A	A	A	A	HapB	A	A	A	A	1
Shengdao 18	China	A	A	A	A	A	A	A	A	A	HapB	A	A	A	A	1
Shengdao 22	China	A	A	A	A	A	A	A	A	A	HapB	A	A	A	A	1
Suxiu 867	China	A	A	A	A	A	A	HapB	A	A	HapB	A	A	A	A	2
Wankenjinqing	China	A	A	A	A	A	A	A	A	A	HapB	A	A	A	A	1
Xinkedao 31	China	A	A	A	A	A	A	A	A	A	HapB	A	A	A	A	1
Yanfeng 47	China	A	A	HapB	A	A	A	HapB	A	A	HapB	A	A	A	A	3
Yangguang 200	China	A	A	A	A	A	A	A	A	A	HapB	A	A	A	A	1
Yangguang 600	China	A	A	A	A	A	A	A	A	A	HapB	A	A	A	A	1
Yudao 518	China	A	A	A	A	A	A	C/D	A	A	HapB	A	A	A	A	1
Zhongguo 91	China	A	A	A	A	A	A	A	A	A	A	A	A	A	A	0
Xindao 22	Henan	A	A	A	A	A	A	C/D	A	A	HapB	A	A	A	A	1
Huaidao No.5	Jiangsu	A	A	A	A	A	A	A	A	A	HapB	A	A	A	A	1
Liangeng 15	Jiangsu	A	A	A	A	A	A	A	A	A	HapB	A	A	A	A	1
Liannuo 1	Jiangsu	A	A	A	A	A	A	A	A	A	HapB	A	A	A	A	1
Nangeng 9108	Jiangsu	A	A	A	A	A	A	A	A	A	HapB	A	A	A	A	1
Xudao 3	Jiangsu	A	A	A	A	A	A	A	A	A	HapB	A	A	A	A	1
Yandao 10	Jiangsu	A	A	A	A	A	A	A	A	A	HapB	A	A	A	A	1
Yandao 12	Jiangsu	A	A	A	A	A	A	A	A	A	HapB	A	A	A	A	1
Yangeng 11	Jiangsu	A	A	A	A	A	A	A	A	A	HapB	A	A	A	A	1
Yanggeng 806	Jiangsu	A	A	A	A	A	A	C/D	A	A	HapB	A	A	A	A	1
Daliang 306	Shandong	A	A	A	A	A	A	A	A	A	HapB	A	A	A	A	1
Jidao No.4	Shandong	A	A	HapB	A	A	A	A	A	A	HapB	A	A	A	A	2
Kendao 88	Shandong	A	A	A	A	A	A	A	A	A	HapB	A	A	A	A	1
Lindao 20	Shandong	A	A	HapB	A	A	A	HapB	A	A	HapB	A	A	A	A	3
Lindao 10	Shandong	A	A	A	A	A	A	A	A	A	HapB	A	A	A	A	1
Lindao 11	Shandong	A	A	A	A	A	A	A	A	A	HapB	A	A	A	A	1
Lindao 15	Shandong	A	A	A	A	A	A	A	A	A	HapB	A	A	A	A	1
Lindao 16	Shandong	A	A	A	A	A	A	A	A	A	HapB	A	A	A	A	1
Lindao 19	Shandong	A	A	A	A	A	A	A	A	A	HapB	A	A	A	A	1
Lindao 21	Shandong	A	A	A	A	A	A	A	A	A	HapB	A	A	A	A	1
Lindao 22	Shandong	A	A	A	A	A	A	A	A	A	HapB	A	A	A	A	1
Lindao 23	Shandong	A	A	A	A	A	A	A	A	A	HapB	A	A	A	A	1
Lindao 24	Shandong	A	A	A	A	A	A	A	A	A	HapB	A	A	A	A	1
Nangeng 505	Shandong	HapB	A	A	A	A	A	A	A	A	HapB	A	A	A	A	2
Ridao No.1	Shandong	A	A	A	A	A	A	A	A	A	HapB	A	A	A	A	1
Runnong 11	Shandong	A	A	A	A	A	A	A	A	A	HapB	A	A	A	A	1
Runnong 4	Shandong	A	A	A	A	A	A	A	A	A	HapB	A	A	A	A	1
Runnongzaogeng 1	Shandong	A	A	A	A	A	A	A	A	A	HapB	A	A	A	A	1
Shengdao 13	Shandong	A	A	A	A	A	A	A	A	A	HapB	A	A	A	A	1
Shengdao 14	Shandong	A	A	A	A	A	A	A	A	A	HapB	A	A	A	A	1
Shengdao 17	Shandong	A	A	A	A	A	A	A	A	A	HapB	A	A	A	A	1
Shengdao 19	Shandong	A	A	A	A	A	A	A	A	A	HapB	A	A	A	A	1
Shengdao 20	Shandong	A	A	A	A	A	A	A	A	A	HapB	A	A	A	A	1
Shengdao 2572	Shandong	A	A	A	A	A	A	HapB	A	A	HapB	A	A	A	A	2
Shengdao 26	Shandong	A	A	A	A	A	A	A	A	A	HapB	A	A	A	A	1
Shengdao 301	Shandong	A	A	A	A	A	A	A	A	A	A	A	A	A	A	0
Shengdao 31	Shandong	A	A	A	A	A	A	A	A	A	HapB	A	A	A	A	1
Shengnuo 1	Shandong	A	A	A	A	A	A	A	A	A	HapB	A	A	A	A	1
Shengwunuo 0146	Shandong	A	A	A	A	A	A	A	A	A	HapB	A	A	A	A	1
Shengxiang 802	Shandong	A	A	A	A	A	A	A	A	A	HapB	A	A	A	A	1
Shengxiangnuo 1	Shandong	A	A	A	A	A	A	A	A	A	HapB	A	A	A	A	1
Xianggeng 9407	Shandong	A	A	A	A	A	A	HapB	A	A	A	A	A	A	A	1
Xudao No.4	Shandong	A	A	A	A	A	A	A	A	A	HapB	A	A	A	A	1
Xudao No.6	Shandong	A	A	A	A	A	A	A	A	A	HapB	A	A	A	A	1
Yangguang 205	Shandong	A	A	A	A	A	A	A	A	A	HapB	A	A	A	A	1
Yangguang 800	Shandong	A	A	A	A	A	A	A	A	A	HapB	A	A	A	A	1
Yangguang 900	Shandong	A	A	A	A	A	A	HapB	A	A	HapB	A	A	A	A	2
Yunong 1	Shandong	A	A	A	A	A	A	A	A	A	A	A	A	A	A	0
Zixiangnuo 2315	Shandong	A	A	A	A	A	A	A	A	A	HapB	A	A	A	A	1
Jinyuan 89	Tianjin	A	A	A	A	A	A	C/D	A	A	HapB	A	A	HapB	A	2
Note: a) China indicates that the cultivar has been approved in many provinces of China.
b) A represents haplotypes excluding the elite haplotype.
